# Supplementary material for: The Wnt non-canonical signaling modulates cabazitaxel sensitivity in prostate cancer cells
Source: PLoS One. 2020 Jun 2;15(6):e0234078. doi: 10.1371/journal.pone.0234078 (PMC7266300; doi:10.1371/journal.pone.0234078)
Supplement: S1 Data — (XLSX) [file pone.0234078.s005.xlsx]

## Sheet: Graphs
Fig 2A: Clone Formation							Fig 2B: Apoptosis statistics															Fig 3A: Morphology study							Aspect Ratio Averaged Mean														Fig 3E: WB quantification
																H = 45.603 with 5 degrees of freedom. (P = <0.001)																					Experiment 2
								Column	Size	Missing	Mean	Std Dev	Std. Error	C.I. of Mean								Circularity Averaged Mean								Tube (5,000 events counted/tube)			Mean	StD			Cell lines	Du145	Du145 DocR	Du145 CabR						CK19
								du145 doc	10	0	83.781	9.133	2.888	6.533		The differences in the median values among the treatment groups													Du145	1			0.5878	0.1916				123.33	206.67	323.33						Du145	Du145 DocR	Du145 CabR
Cell lines	Du145		Du145 DocR		Du145 CabR			du145 cab	12	0	96.282	4.756	1.373	3.022		are greater than would be expected by chance;							Tube (5,000 events counted/tube)			Mean	StD			2			0.5852	0.1968				113.33	243.33	323.33					WB1	100	122.579	62.0667
Treatment	Doc	Cab	Doc	Cab	Doc	Cab		DocR doc	10	0	38.439	7.176	2.269	5.134		there is a statistically significant difference (P = <0.001)						Du145	1			5.015	3.12			3			0.5621	0.1942				83.33	203.33	403.33					WB2	100	117.348	62.8017
	24	0	270	0	133	220		DocR cab	9	0	91.909	6.848	2.283	5.264									2			5.625	4.236		Du145 DocR	4			0.5855	0.1943				73.33	200	320					WB3	100	101.48	55.2222
	8	0	261	0	114	194		CabR doc	10	0	46.367	16.447	5.201	11.766		To isolate the group or groups that differ from the others use a multiple comparison procedure.							3			4.872	3.45			5			0.573	0.1933	TTEST			100	196.67	320					Means	100	113.802	60.0302
	10	0	267	0	109	199		CabR cab	6	0	28.778	2.288	0.934	2.402		All Pairwise Multiple Comparison Procedures (Dunn's Method) :						Du145 DocR	4			4.685	2.872			6			0.5985	0.1861	0.2717			66.67	240	300					TTEST		0.0271308	0.00181291
Mean	14	0	266	0	118.667	204.333																	5			4.44	2.52	TTEST=	Du145 CabR	7			0.3703	0.1878				100	193.33	286.67
TTEST			1.17034e-05		0.00028396	0.000758048		One Way Analysis of Variance								Comparison	Diff of Ranks	Q	P<0.05				6			4.965	3.08	0.086254		8			0.3297	0.1599	TTEST			76.67	226.67	286.67
																du145 cab vs CabR cab	39.292	4.734	Yes			Du145 CabR	7			3.179	2.154			9			0.3404	0.1744	0.0153			110	200	433.33					E-cadherin
Fig 2B: Apoptosis								Data source: Data 1 in Apoptosis								du145 cab vs DocR doc	32.825	4.619	Yes				8			2.755	1.233	TTEST=										100	210							Du145	Du145 DocR	Du145 CabR
																du145 cab vs CabR doc	31.025	4.365	Yes				9			2.916	1.588	0.001599										110							WB1	100	160.494	56
Cell lines	Du145		Du145 DocR		Du145 CabR			Normality Test: Passed (P = 0.060)								du145 cab vs du145 doc	11.875	1.671	No										Fig 3C: Cell Migration								Means	96.06	212	332.962					WB2	100	144.16	59.2456
Treatment	Doc	Cab	Doc	Cab	Doc	Cab		Equal Variance Test: Failed (P < 0.050)								du145 cab vs DocR cab	4.458	0.609	Do Not Test			Elongatdness Averaged Mean								Experiment 1							TTEST		1.3e-07	9e-07					WB3	100	130.885	53.3039
	83.87	85.19	26.92	88.89	26.67	32.14										DocR cab vs CabR cab	34.833	3.982	Yes										Cell lines	Du145	Du145 DocR	Du145 CabR													Means	100	145.18	56.1832
	86.15	94.12	36.36	91.67	49.02	27.59		Test execution ended by user request, ANOVA on Ranks begun								DocR cab vs DocR doc	28.367	3.72	Yes				Tube (5,000 events counted/tube)			Mean	StD			100	153	303													TTEST		0.0170457	0.000766586
	80	100	44.44	89.66	66.67	27.5		Kruskal-Wallis One Way Analysis of Variance on Ranks								DocR cab vs CabR doc	26.567	3.484	Yes			Du145	1			1.704	0.7495			142	195	342
	74.58	93.62	50	90.48	26.92	27.27										DocR cab vs du145 doc	7.417	0.973	Do Not Test				2			1.741	0.7349			79	166	189
	100	98.31	38.89	100	25	31.25		Group	N	Missing	Median	0.25	0.75			du145 doc vs CabR cab	27.417	3.199	Yes				3			1.817	0.7503			182	211	229													Vimentin
	93.1	100	45.45	100	45.83	26.92		du145 doc	10	0	81.935	78.33	92			du145 doc vs DocR doc	20.95	2.822	No			Du145 DocR	4			1.705	0.7102			61	176	313														Du145	Du145 DocR	Du145 CabR
	92	98.39	41.38	85.71	62.5			du145 cab	12	0	98.31	93.87	100			du145 doc vs CabR doc	19.15	2.58	Do Not Test				5			1.7	0.7693	TTEST=		111	174	221													WB1	100	114.623	131.458
	70.37	98.31	38.1	100	38.24			DocR doc	10	0	38.495	31.82	44.44			CabR doc vs CabR cab	8.267	0.964	No				6			1.647	0.6726	0.079705		103	166	450													WB2	100	104.251	128.95
	79.41	100	31.82	80.77	64			DocR cab	9	0	90.48	88.095	100			CabR doc vs DocR doc	1.8	0.242	Do Not Test			Du145 CabR	7			2.864	1.277			116	184	176													WB3	100	97.5219	138.51
	78.33	100	31.03		58.82			CabR doc	10	0	47.425	26.92	62.5			DocR doc vs CabR cab	6.467	0.754	Do Not Test				8			3.085	1.264	TTEST		101		558													Means	100	105.465	132.973
		89.66						CabR cab	6	0	27.545	27.27	31.25										9			3.053	1.285	0.00035	Means	110.556	178.125	309													TTEST		0.193233	0.00372451
		97.78																											TTEST		0.000156	0.002

## Sheet: RNA sequ
Name	Parental - log2 total RPKM	Resistant - log2 total RPKM	Fold change	LOG2FC			Name	Parental - log2 total RPKM	Treatment - log2 total RPKM	Fold change	LOG2FC			Name	Resistant - log2 total RPKM	Treatment - log2 total RPKM	Fold change	LOG2FC
FAM138A	-3.3529	-9.96578	0.010217	-6.61289			FAM138A	-3.3529	-9.96578	0.010217	-6.61289			TTC34	-9.96578	-4.45276	45.6652	5.51302
LOC284600	-2.41453	2.86772	38.9149	5.28225			FAM87B	-4.27992	-2.07801	4.60087	2.20191			COL9A2	-1.97611	-0.84146	2.19566	1.13466
LOC101928801	-2.16559	2.75143	30.2113	4.91702			LOC284600	-2.41453	2.98552	42.2259	5.40005			LOC100505940	-2.81403	-9.96578	0.00703246	-7.15176
SAMD11	0.37674	4.22332	14.3859	3.84658			LOC101928801	-2.16559	2.88502	33.1425	5.05061			LOC101927767	-3.9314	-9.96578	0.015257	-6.03439
ISG15	5.65276	3.99165	0.316197	-1.66111			SAMD11	0.37674	4.66138	19.4897	4.28464			ARHGAP30	-5.73312	-9.96578	0.0531913	-4.23267
MIB2	1.69331	3.36822	3.193	1.67491			C1orf170	-5.69894	-2.55968	8.8107	3.13926			NCF2	-9.96578	-4.19342	54.6581	5.77236
CALML6	-0.81159	1.10996	3.7883	1.92155			ISG15	5.65276	4.37393	0.412129	-1.27883			LMOD1	-5.0155	-9.96578	0.0323457	-4.95028
KIAA1751	-3.25121	-1.45626	3.47003	1.79495			SCNN1D	0.59741	1.86401	2.40593	1.2666			LOC101928082	-1.56671	0.38006	3.85512	1.94678
GABRD	0.57162	3.40247	7.11491	2.83084			CCNL2	5.88007	6.95412	2.10533	1.07404			ZNF806	-5.98885	-9.96578	0.0635074	-3.97693
TNFRSF14	-1.14335	-3.80654	0.15787	-2.66319			MIB2	1.69331	3.7475	4.1531	2.05419			LOC101927674	-2.42062	-9.96578	0.005354	-7.54517
PRDM16	-1.94078	-9.96578	0.00383914	-8.025			KIAA1751	-3.25121	-1.40262	3.60148	1.84859			SLC38A3	-9.96578	-4.42404	46.5834	5.54174
ARHGEF16	2.51225	0.79691	0.30453	-1.71534			GABRD	0.57162	3.61498	8.24404	3.04335			C3orf70	-3.75583	-9.96578	0.0135088	-6.20996
CHD5	-0.58225	-3.51882	0.130619	-2.93656			ARHGEF16	2.51225	0.95691	0.340247	-1.55534			TP63	-4.62563	-9.96578	0.0246862	-5.34015
PER3	-0.61132	2.11184	6.60317	2.72316			MEGF6	0.61073	2.53657	3.79957	1.92584			EREG	-3.13703	-9.96578	0.00879712	-6.82875
TNFRSF9	1.31646	-1.21287	0.17322	-2.52932			PER3	-0.61132	2.05944	6.36763	2.67076			SEMA5A	-9.96578	-4.87839	33.9984	5.08739
SLC45A1	0.61756	1.76478	2.21487	1.14722			SLC45A1	0.61756	2.16249	2.9179	1.54493			FYB	-9.96578	-4.78522	36.2665	5.18057
SPSB1	3.56848	2.35978	0.432658	-1.2087			SPSB1	3.56848	2.31708	0.42004	-1.2514			C5orf48	-9.96578	-3.7157	76.1135	6.25008
LOC100506022	-1.84889	-0.33016	2.8654	1.51873			RBP7	5.33117	1.44599	0.0676775	-3.88518			OR4F3	-9.96578	-3.92891	65.657	6.03688
RBP7	5.33117	1.73337	0.0825953	-3.5978			PTCHD2	-9.96578	-2.32107	200.119	7.64472			LOC101928076	-4.22921	-9.96578	0.0187551	-5.73657
PTCHD2	-9.96578	-2.42868	185.735	7.5371			MTHFR	0.50668	1.79229	2.43786	1.28561			GCM2	-3.93951	-9.96578	0.015343	-6.02628
MTHFR	0.50668	1.8875	2.60417	1.38082			TNFRSF1B	1.97702	-0.5872	0.16908	-2.56422			EDN1	-2.45895	-9.96578	0.00549817	-7.50683
TNFRSF1B	1.97702	-0.97657	0.129087	-2.95359			TMEM51-AS1	-1.94516	-3.72299	0.291622	-1.77783			HIST1H2BG	-1.47067	-9.96578	0.00277151	-8.49511
EFHD2	7.22332	4.07586	0.112854	-3.14747			LOC101927441	-2.11165	-9.96578	0.00432185	-7.85414			LOC101929163	-3.53828	-9.96578	0.0116179	-6.42751
AGMAT	0.89789	-9.96578	0.000536671	-10.8637			EFHD2	7.22332	4.38152	0.139486	-2.84181			TREML4	-9.96578	-2.56663	168.798	7.39915
EPHA2	6.24499	4.68081	0.338168	-1.56419			EPHA2	6.24499	4.80293	0.368041	-1.44206			ELMO1	-5.71094	-9.96578	0.0523798	-4.25484
LOC101928613	2.22872	-1.49998	0.0754311	-3.7287			LOC101928613	2.22872	-0.98533	0.107764	-3.21405			TBXAS1	-9.96578	-3.63114	80.7081	6.33464
UBXN10	-2.98682	-9.96578	0.00792724	-6.97896			MFAP2	0.96504	-1.99482	0.128526	-2.95986			LOC100131608	-3.91356	-9.96578	0.0150696	-6.05222
CDA	5.77419	-1.15334	0.00821498	-6.92753			UBXN10	-2.98682	-9.96578	0.00792724	-6.97896			MAL2	-3.2546	-9.96578	0.00954405	-6.71118
SH2D5	3.52426	1.62539	0.268152	-1.89888			SH2D5	3.52426	1.86955	0.3176	-1.65472			LOC100507540	-9.96578	-3.68558	77.7197	6.28021
ASAP3	2.19745	3.34376	2.21348	1.14632			HTR1D	2.84545	1.73577	0.463398	-1.10968			LOC100507103	-9.96578	-4.62795	40.4435	5.33783
ID3	6.85819	8.01702	2.23275	1.15882			ID3	6.85819	8.34087	2.79467	1.48268			RNF183	-3.71007	-9.96578	0.0130871	-6.25571
RHCE	-1.57227	1.16127	6.65085	2.73354			HMGCL	3.67335	4.6885	2.02111	1.01515			LOC101929417	-9.96578	-2.63412	161.083	7.33166
TMEM57	3.52584	4.64626	2.17411	1.12043			IFNLR1	-0.00458	-2.9031	0.134109	-2.89852			ENTPD1	-4.33765	-9.96578	0.0202192	-5.62813
MAN1C1	-1.89234	0.68942	5.9867	2.58176			C1orf63	4.06457	5.32824	2.40106	1.26367			MTRNR2L8	0.84098	2.50821	3.17604	1.66723
CNKSR1	2.52762	-3.58671	0.0144345	-6.11433			RHCE	-1.57227	1.45595	8.15799	3.02821			SNORD67	-0.40877	-1.84834	0.368678	-1.43957
SH3BGRL3	8.82107	10.011	2.28148	1.18997			MAN1C1	-1.89234	0.89634	6.91	2.78869			PTGDR2	-4.41364	-9.96578	0.0213127	-5.55215
ZDHHC18	5.54838	4.38896	0.447692	-1.15942			CNKSR1	2.52762	-3.6515	0.0138007	-6.17912			LOC100129473	-4.23558	-9.96578	0.0188381	-5.7302
SFN	8.27056	6.98291	0.409618	-1.28765			SH3BGRL3	8.82107	9.91553	2.13532	1.09445			LOC101928528	-9.96578	-2.53701	172.3	7.42878
SMPDL3B	3.99108	-0.51159	0.0441127	-4.50266			UBXN11	4.10327	5.15326	2.07051	1.04999			PIK3C2G	-5.91219	-9.96578	0.0602206	-4.0536
TMEM200B	0.72429	-2.0821	0.142952	-2.80639			LOC101928728	-3.15151	-9.96578	0.00888585	-6.81427			SOX5	-3.94681	-9.96578	0.0154209	-6.01897
PTPRU	0.49911	2.91147	5.32346	2.41236			ZDHHC18	5.54838	4.37129	0.442243	-1.17709			DUSP6	1.26203	2.41009	2.21615	1.14806
NKAIN1	-0.97792	1.22807	4.6139	2.20599			SFN	8.27056	7.00553	0.41609	-1.26503			CUX2	-6.98914	-9.96578	0.12704	-2.97665
SERINC2	4.08572	2.11263	0.254707	-1.97309			TRNP1	3.83612	-0.86933	0.0383284	-4.70544			CYP1A2	-4.93665	-9.96578	0.0306252	-5.02914
TINAGL1	6.1097	0.43081	0.0195202	-5.67889			THEMIS2	0.92739	2.49214	2.95826	1.56475			SCARNA15	-9.96578	-0.98597	504.887	8.97982
BAI2	2.94357	4.18594	2.36587	1.24237			SMPDL3B	3.99108	-0.31545	0.0505367	-4.30653			PRR25	-9.96578	-3.96019	64.2486	6.00559
MARCKSL1	4.9016	6.65013	3.36016	1.74853			PTPRU	0.49911	2.82639	5.0186	2.32728			PRSS8	-9.96578	-3.45121	91.4285	6.51457
SYNC	-0.9796	0.68683	3.17429	1.66643			NKAIN1	-0.97792	1.29973	4.84889	2.27765			IL34	-9.96578	-2.8389	139.767	7.12688
LOC101929464	-0.57931	-3.21016	0.16145	-2.63084			SERINC2	4.08572	2.70283	0.383451	-1.38289			FLJ30679	-4.1506	-2.8979	2.38287	1.2527
GJB3	3.43198	-1.04085	0.0450344	-4.47283			TINAGL1	6.1097	0.58844	0.021774	-5.52125			ALOX15	-9.96578	-5.33682	24.7432	4.62896
ZC3H12A	3.29327	1.74524	0.341978	-1.54803			COL16A1	-0.91954	0.40279	2.50069	1.32233			ASGR2	-3.59632	-9.96578	0.0120949	-6.36946
RHBDL2	-0.53151	-2.44871	0.264767	-1.91721			BAI2	2.94357	4.45494	2.85082	1.51138			SHBG	-1.13577	-0.09436	2.05824	1.04141
OXCT2	1.05798	-1.21391	0.20706	-2.27188			MARCKSL1	4.9016	6.90005	3.9957	1.99845			RNF112	-9.96578	-2.74643	149.019	7.21935
MFSD2A	2.1842	1.04317	0.453437	-1.14102			ADC	1.15267	2.27444	2.17614	1.12177			LOC440416	-9.96578	-5.15313	28.103	4.81265
RIMS3	1.2933	2.42958	2.19813	1.13627			LOC101929464	-0.57931	-3.3981	0.14173	-2.81878			RAMP2	-3.15647	-9.96578	0.00891645	-6.80931
EDN2	2.11768	-2.49885	0.0407648	-4.61653			GJB3	3.43198	-0.59893	0.0611751	-4.03091			SNORA76	-9.96578	-0.33523	792.657	9.63055
ERMAP	1.13521	2.3262	2.28309	1.19099			OSCP1	1.67646	2.72746	2.07196	1.05099			SNORD1A	-0.54712	-9.96578	0.00146116	-9.41867
SLC2A1	7.37628	5.54288	0.280603	-1.8334			ZC3H12A	3.29327	2.26416	0.490012	-1.02911			CD226	-9.96578	-3.387	95.5897	6.57878
WDR65	-1.3799	-0.11575	2.40185	1.26415			POU3F1	-9.96578	-4.12573	57.2836	5.84005			LRG1	-9.96578	-3.88684	67.5995	6.07894
HYI	5.04069	-6.26817	0.000394179	-11.3089			RHBDL2	-0.53151	-2.84905	0.200608	-2.31755			MIR7-3HG	-9.96578	-3.21405	107.764	6.75173
KDM4A-AS1	2.34911	0.69115	0.316889	-1.65795			OXCT2	1.05798	-0.77056	0.281551	-1.82853			LOC100289333	-5.6196	-2.8193	6.96581	2.80029
C1orf228	-3.96848	-0.39893	11.8724	3.56954			COL9A2	-2.78758	-0.84146	3.85337	1.94612			BST2	-9.96578	-2.6937	154.567	7.27209
PIK3R3	1.64154	3.39172	3.36401	1.75018			SLC2A1	7.37628	5.55886	0.283728	-1.81742			ZNF99	-5.67918	-9.96578	0.0512395	-4.2866
PDZK1IP1	3.9889	-9.96578	6.29828e-05	-13.9547			KDM4A-AS1	2.34911	0.58301	0.294004	-1.76609			CNTD2	-1.48278	-0.20823	2.41924	1.27455
FOXD2-AS1	0.70135	-0.60859	0.403339	-1.30994			C1orf228	-3.96848	-0.23459	13.3049	3.73388			CD79A	-9.96578	-3.66057	79.0784	6.30521
DMRTA2	-4.02488	-9.96578	0.0162783	-5.9409			HPDL	0.00711	-9.96578	0.000995083	-9.97289			LOC390937	-9.96578	-2.90566	133.447	7.06012
FAM159A	-3.25024	-9.96578	0.00951522	-6.71555			DMRTA2	-4.02488	-9.96578	0.0162783	-5.9409			C20orf141	-9.96578	-2.68059	155.977	7.28519
LOC100507564	-1.59314	-0.0787	2.85689	1.51444			FAM159A	-3.25024	-9.96578	0.00951522	-6.71555			LOC728228	0.63127	1.88121	2.37833	1.24995
SSBP3	1.5864	2.84932	2.3998	1.26292			SSBP3	1.5864	2.93877	2.55332	1.35237			PCNA-AS1	-9.96578	-2.11057	231.556	7.85522
TMEM61	0.34866	-1.26207	0.327432	-1.61073			TTC22	1.25724	-2.6784	0.0653512	-3.93564			C20orf26	-3.17691	-2.10036	2.10898	1.07655
PCSK9	-3.47664	-9.96578	0.011132	-6.48915			PCSK9	-3.47664	-9.96578	0.011132	-6.48915			LOC149950	-9.96578	-4.11177	57.8406	5.85401
TACSTD2	4.57788	-8.01694	0.000161653	-12.5948			HOOK1	2.65575	-0.05405	0.152851	-2.7098			SNORA60	-1.62012	-9.96578	0.003074	-8.34567
HOOK1	2.65575	0.11515	0.171871	-2.5406			INADL	3.41153	2.06089	0.392116	-1.35065			C22orf24	-9.96578	-3.51922	87.2186	6.44656
INADL	3.41153	2.28675	0.458571	-1.12478			ROR1	3.85377	0.0589	0.0720495	-3.79487			LOC100506737	-4.41224	-9.96578	0.0212919	-5.55355
ROR1	3.85377	0.09694	0.0739746	-3.75683			PDE4B	0.30288	4.10975	13.9953	3.80687			ZFX-AS1	-3.56989	-9.96578	0.0118753	-6.39589
JAK1	5.17484	6.17817	2.00462	1.00333			IL12RB2	-3.91616	-9.96578	0.0150967	-6.04962			SYTL5	-4.93317	-9.96578	0.0305515	-5.03261
PDE4B	0.30288	4.35381	16.5749	4.05093			DEPDC1	5.0554	4.0046	0.482703	-1.05079			MCF2	-5.3082	-9.96578	0.0396211	-4.65759
IL12RB2	-3.91616	-9.96578	0.0150967	-6.04962			HHLA3	3.11782	4.16024	2.05969	1.04242			PNMA3	-5.66433	-3.45347	4.62951	2.21086
MSH4	-9.96578	-3.41811	93.5509	6.54768			MSH4	-9.96578	-3.13437	113.884	6.83142
AK5	-3.84073	0.23839	16.902	4.07912			AK5	-3.84073	0.52058	20.5534	4.3613
IFI44	1.19311	-0.74075	0.261726	-1.93387			CYR61	8.6002	6.80028	0.287189	-1.79993
TTLL7	2.01681	3.17304	2.22876	1.15624			BARHL2	-0.20172	1.03999	2.36479	1.24171
PRKACB	3.52634	4.75818	2.34867	1.23184			BRDT	3.21117	-8.4589	0.000306873	-11.6701
LPAR3	0.93081	-9.96578	0.000524564	-10.8966			EPHX4	0.82091	-0.97876	0.28724	-1.79967
CYR61	8.6002	7.05732	0.343199	-1.54288			LOC100131564	1.14066	2.60755	2.76427	1.4669
GBP3	-0.31182	-3.87735	0.0844632	-3.56553			BCAR3	5.06592	3.97033	0.467943	-1.0956
BRDT	3.21117	-6.69642	0.00104116	-9.90759			ABCA4	-5.80842	-9.96578	0.0560414	-4.15736
EPHX4	0.82091	-1.54118	0.19451	-2.36209			ARHGAP29	5.5596	3.39321	0.222766	-2.1664
LOC100131564	1.14066	2.4892	2.54655	1.34854			LOC100505940	0.15447	-9.96578	0.000898462	-10.1203
ABCA4	-5.80842	-9.96578	0.0560414	-4.15736			F3	5.34639	2.34906	0.125232	-2.99733
ARHGAP29	5.5596	3.67004	0.269889	-1.88956			DPYD	-0.06705	2.27492	5.06995	2.34197
LOC100505940	0.15447	-2.81403	0.127759	-2.9685			PALMD	-9.96578	-3.97344	63.6614	5.99235
F3	5.34639	2.36487	0.126611	-2.98152			PRMT6	2.12925	0.24705	0.271269	-1.88221
SORT1	3.64736	2.14384	0.352691	-1.50352			SYPL2	-3.96808	0.79257	27.1081	4.76065
SYPL2	-3.96808	0.08801	16.6344	4.05609			GSTM3	4.54224	3.47141	0.476043	-1.07084
DENND2D	3.49029	1.92297	0.337434	-1.56732			DENND2D	3.49029	1.95637	0.345339	-1.53392
KCND3	-9.96578	-1.27381	413.565	8.69197			OVGP1	-0.75385	0.34333	2.13936	1.09718
MAGI3	2.48275	3.69415	2.31562	1.2114			KCND3	-9.96578	-0.96305	512.97	9.00273
PTGFRN	4.48101	2.87898	0.329412	-1.60204			PTGFRN	4.48101	2.72016	0.295075	-1.76085
NOTCH2	3.55332	2.40561	0.45134	-1.14771			TTF2	4.57694	3.24625	0.397578	-1.33069
FAM72B	6.16584	5.01758	0.451171	-1.14825			FAM72B	6.16584	4.96049	0.433665	-1.20535
LINC00875	1.85816	-0.82724	0.155459	-2.6854			LINC00875	1.85816	-0.39169	0.210245	-2.24985
LOC100996473	2.27401	-3.32742	0.0205969	-5.60143			FAM72D	6.80018	5.72641	0.475075	-1.07377
LINC00623	2.60136	-0.01045	0.163594	-2.61181			LINC00623	2.60136	-0.07393	0.156551	-2.6753
LOC728875	2.50354	-0.66967	0.110859	-3.17321			LOC728875	2.50354	0.11498	0.190974	-2.38855
FLJ39739	1.34312	-1.16022	0.176368	-2.50334			TXNIP	1.74173	3.87331	4.38198	2.13158
LOC101929383	1.12049	-9.96578	0.000459938	-11.0863			FMO5	-1.27276	0.77873	4.14534	2.05149
FLJ37786	-3.8743	-9.96578	0.014665	-6.09148			FLJ39739	1.34312	-1.25181	0.165519	-2.59493
LOC101929561	-3.19311	-9.96578	0.0091458	-6.77267			FLJ37786	-3.8743	-9.96578	0.014665	-6.09148
LOC388692	0.71285	-8.51143	0.00167192	-9.22428			LOC388692	0.71285	-6.77477	0.00557191	-7.48761
LINC00869	1.75625	-1.70734	0.0906477	-3.46359			LINC00869	1.75625	-1.28713	0.121297	-3.04338
LOC101927767	-9.96578	-3.9314	65.5438	6.03439			LOC644634	0.85236	-9.96578	0.000553876	-10.8181
HIST2H4A	2.53214	3.65088	2.17157	1.11874			HIST2H4A	2.53214	3.86686	2.52225	1.33471
HIST2H2AA3	4.28341	5.92721	3.12489	1.64381			HIST2H2AA3	4.28341	6.50589	4.66695	2.22248
HIST2H2AA4	4.33405	6.03782	3.25751	1.70377			HIST2H2AA4	4.33405	6.47716	4.41713	2.14311
HIST2H2BE	2.71691	3.77041	2.07555	1.05349			ECM1	2.1378	5.02877	7.41768	2.89097
SV2A	0.7112	-4.52406	0.0265478	-5.23526			ADAMTSL4	2.75756	4.08955	2.5175	1.33199
ECM1	2.1378	4.94201	6.98475	2.80421			CTSK	3.12962	4.63412	2.83728	1.50451
CTSK	3.12962	4.51832	2.61843	1.3887			MLLT11	1.04781	3.84071	6.93019	2.7929
ARNT	5.17575	6.23219	2.07978	1.05643			SEMA6C	1.54565	3.29913	3.37171	1.75348
C1orf56	3.30695	2.14834	0.447944	-1.15861			SELENBP1	-9.96578	-1.40095	378.68	8.56484
MLLT11	1.04781	3.36562	4.98575	2.31781			CGN	2.80033	1.03791	0.294753	-1.76242
SEMA6C	1.54565	3.08814	2.91297	1.54249			LOC100132111	2.84933	0.87566	0.254605	-1.97367
SELENBP1	-9.96578	-2.40663	188.596	7.55916			FLG-AS1	1.02628	-0.83487	0.275259	-1.86114
CGN	2.80033	1.23036	0.336814	-1.56997			S100A12	-9.96578	-0.25093	840.356	9.71486
LOC100132111	2.84933	0.75224	0.23373	-2.09708			NPR1	-1.89172	1.02284	7.53998	2.91456
FLG-AS1	1.02628	-0.75247	0.291438	-1.77874			PBXIP1	3.45849	4.97883	2.86859	1.52034
S100A12	-9.96578	-0.79512	576.295	9.17066			DCST2	-0.6031	0.77828	2.60516	1.38137
NPR1	-1.89172	0.60425	5.64107	2.49597			TRIM46	1.06399	2.57135	2.84289	1.50736
IL6R	3.5009	2.29037	0.432112	-1.21052			MUC1	3.54929	4.92106	2.58788	1.37177
PBXIP1	3.45849	4.67027	2.31623	1.21178			THBS3	2.57259	4.60245	4.08364	2.02986
ADAM15	6.69667	5.379	0.401182	-1.31767			SYT11	-2.65019	2.29645	30.8382	4.94665
TRIM46	1.06399	2.31206	2.37523	1.24807			PAQR6	1.59195	3.7328	4.4102	2.14084
MUC1	3.54929	4.63849	2.12755	1.08919			C1orf85	5.85305	4.37271	0.358403	-1.48034
THBS3	2.57259	4.24306	3.18317	1.67047			PEAR1	2.11464	-2.17178	0.0512459	-4.28642
SYT11	-2.65019	2.26024	30.0736	4.91043			LRRC71	-2.23239	-9.96578	0.00469911	-7.7334
PAQR6	1.59195	3.45517	3.63818	1.86322			IFI16	0.27558	2.83761	5.9054	2.56204
C1orf85	5.85305	4.30488	0.341942	-1.54818			AIM2	-9.96578	-2.16385	223.16	7.80193
PEAR1	2.11464	-2.91663	0.03058	-5.03127			FCRL6	-9.96578	-4.81211	35.5967	5.15367
IFI16	0.27558	2.81916	5.83033	2.54358			C1orf204	0.77461	2.45827	3.21243	1.68366
AIM2	-9.96578	-2.9689	127.724	6.99689			LY9	-3.27581	-9.96578	0.00968536	-6.68998
ATP1A2	-5.56345	-3.59259	3.92003	1.97086			TSTD1	5.53404	0.43478	0.0291723	-5.09926
COPA	6.35761	7.65187	2.45251	1.29426			OLFML2B	-0.17293	-2.23272	0.23985	-2.0598
PVRL4	-9.96578	-4.89897	33.5169	5.06682			UAP1	7.8821	6.70827	0.443243	-1.17383
UAP1	7.8821	6.77941	0.465648	-1.10269			PBX1	-1.44974	-9.96578	0.00273158	-8.51605
MGST3	7.20284	8.3175	2.16543	1.11465			MGST3	7.20284	8.46134	2.39245	1.25849
ILDR2	-1.37793	1.41961	6.95251	2.79753			CREG1	5.07488	6.38473	2.47915	1.30985
GPA33	-9.96578	-3.04957	120.778	6.91622			RCSD1	-2.26335	-9.96578	0.00480106	-7.70243
CREG1	5.07488	6.19587	2.17496	1.12099			CCDC181	-2.60008	-9.96578	0.00606321	-7.3657
CCDC181	-2.60008	-9.96578	0.00606321	-7.3657			FMO4	-0.17307	1.09114	2.40196	1.26421
KIAA0040	-0.19395	-9.96578	0.00114389	-9.77183			KIAA0040	-0.19395	-9.96578	0.00114389	-9.77183
PAPPA2	-2.84242	-0.25629	6.00486	2.58613			QSOX1	7.23266	6.1627	0.476332	-1.06996
LOC646976	-4.35719	-9.96578	0.0204949	-5.60859			FLJ23867	3.85637	2.14119	0.304564	-1.71518
QSOX1	7.23266	5.97896	0.419373	-1.25369			LAMC2	4.90605	-1.17103	0.0148121	-6.07708
FLJ23867	3.85637	2.01317	0.278702	-1.8432			C1orf21	4.28823	5.416	2.18521	1.12777
LAMC2	4.90605	-0.78174	0.0194001	-5.68779			CFH	-2.54776	-0.70206	3.59427	1.8457
NCF2	-4.26858	-9.96578	0.0192739	-5.6972			CFHR1	-1.25747	0.91906	4.52064	2.17653
C1orf21	4.28823	5.54712	2.3931	1.25888			IGFN1	-5.89258	-1.03247	29.0428	4.86011
PLA2G4A	-1.91981	-9.96578	0.00378373	-8.04597			PKP1	-0.20559	-9.96578	0.00115316	-9.76019
RGS2	4.08388	3.01368	0.476255	-1.07019			PHLDA3	2.88067	4.83243	3.86845	1.95175
CFH	-2.54776	-1.54379	2.00551	1.00397			SHISA4	3.64345	4.95644	2.48457	1.313
CFHR1	-1.25747	0.22193	2.78832	1.4794			GPR37L1	-3.76528	-9.96578	0.0135976	-6.2005
KIF21B	-1.22758	-0.07216	2.22749	1.15542			PCAT6	1.35495	2.92542	2.97003	1.57048
IGFN1	-5.89258	-0.94295	30.9019	4.94962			PPFIA4	1.24273	2.61833	2.59475	1.3756
LMOD1	-9.96578	-5.0155	30.916	4.95028			REN	-3.58549	-9.96578	0.0120044	-6.38029
KDM5B	3.55273	5.00287	2.73235	1.45014			KISS1	-2.638	-9.96578	0.00622468	-7.32778
PPFIA4	1.24273	2.3512	2.15617	1.10847			PIK3C2B	1.34817	2.71747	2.58344	1.36929
MYOG	-9.96578	-2.67977	156.066	7.28602			NFASC	0.36997	1.73008	2.56704	1.36011
ATP2B4	4.39971	6.29907	3.73048	1.89936			TMCC2	1.26373	2.65132	2.61641	1.38759
ETNK2	3.06157	2.01112	0.482818	-1.05045			LOC101059976	-1.05717	-3.14382	0.235427	-2.08665
KISS1	-2.638	-9.96578	0.00622468	-7.32778			FAM72A	6.74201	5.65409	0.470438	-1.08792
PIK3C2B	1.34817	2.69322	2.54038	1.34505			IL24	1.89412	-9.96578	0.000269037	-11.8599
NFASC	0.36997	1.80239	2.69899	1.43242			YOD1	3.2449	2.1222	0.459233	-1.1227
TMCC2	1.26373	2.43587	2.25346	1.17214			LAMB3	7.79412	5.32029	0.180013	-2.47383
IL24	1.89412	-9.96578	0.000269037	-11.8599			G0S2	5.70638	3.01352	0.154657	-2.69286
FAIM3	2.39436	-2.30068	0.038606	-4.69503			SYT14	-4.67406	-9.96578	0.0255289	-5.29172
C1orf116	0.78563	-4.85273	0.0200762	-5.63837			SERTAD4-AS1	3.55973	-0.67218	0.0532193	-4.23191
YOD1	3.2449	2.10394	0.453459	-1.14096			SERTAD4	3.21636	0.19408	0.123085	-3.02227
CR2	-3.97877	-9.96578	0.0157662	-5.98702			SPATA17	0.10196	1.87465	3.41691	1.77269
CR1L	-5.53553	-9.96578	0.0463832	-4.43025			LOC643723	-3.82989	-0.70224	8.7401	3.12765
LAMB3	7.79412	5.1366	0.158492	-2.65752			2017-03-02	2.824	1.77713	0.484018	-1.04687
G0S2	5.70638	2.20131	0.0880786	-3.50507			2017-03-01	2.84296	0.39343	0.183071	-2.44952
SERTAD4-AS1	3.55973	-0.68039	0.052917	-4.24012			DUSP10	1.77494	3.26671	2.81233	1.49177
SERTAD4	3.21636	0.06107	0.112244	-3.15529			HHIPL2	0.16238	5.23202	33.5824	5.06963
KCNH1	1.21007	3.11319	3.74021	1.90312			MIA3	5.00607	6.46271	2.74468	1.45664
LOC643723	-3.82989	-0.29251	11.6107	3.53738			DISP1	0.19052	1.22573	2.04941	1.03521
2017-03-02	2.824	1.68383	0.453705	-1.14017			SUSD4	0.06192	2.99311	7.62742	2.9312
2017-03-01	2.84296	-0.2847	0.114415	-3.12766			EPHX1	6.36658	7.72055	2.55615	1.35397
DUSP10	1.77494	3.25077	2.78144	1.47583			WNT9A	-1.87081	0.1068	3.93841	1.97761
HHIPL2	0.16238	5.11259	30.9143	4.9502			LOC101060022	-3.79675	-1.39014	5.30227	2.40661
MIA3	5.00607	6.61522	3.05072	1.60915			C1orf145	2.03634	3.16002	2.17903	1.12368
DISP1	0.19052	1.21705	2.03712	1.02653			RNA5S2	-9.96578	-0.97279	509.52	8.993
SUSD4	0.06192	3.01845	7.76256	2.95653			RHOU	1.1896	3.38902	4.59292	2.19941
EPHX1	6.36658	7.61675	2.37869	1.25017			AGT	-9.96578	1.03118	2043.69	10.997
ACBD3	5.16474	6.1815	2.02338	1.01676			SIPA1L2	0.97261	2.5278	2.93872	1.55519
WNT9A	-1.87081	-0.67653	2.28831	1.19428			MAP10	-2.07358	-9.96578	0.0042093	-7.89221
LOC101060022	-3.79675	-1.51885	4.8497	2.2779			TARBP1	3.54486	4.65334	2.15619	1.10848
C1orf145	2.03634	3.1225	2.12308	1.08616			IRF2BP2	4.49531	5.90994	2.6659	1.41462
RHOU	1.1896	3.42463	4.7077	2.23502			LGALS8	4.35389	2.73144	0.324783	-1.62245
CCSAP	2.10185	3.16862	2.09474	1.06677			MT1HL1	2.75138	1.34082	0.376166	-1.41056
AGT	-9.96578	0.59869	1514.35	10.5645			LOC101928068	-1.90714	-0.63138	2.42126	1.27576
SIPA1L2	0.97261	2.54829	2.98075	1.57568			ZNF695	4.28258	3.20226	0.472923	-1.08032
MAP10	-2.07358	-9.96578	0.0042093	-7.89221			C1orf229	-2.9422	-9.96578	0.00768581	-7.02359
TARBP1	3.54486	4.64252	2.14007	1.09766			NLRP3	-4.09117	-9.96578	0.0170437	-5.87462
LGALS8	4.35389	3.02463	0.397973	-1.32926			FAM110C	0.46292	-2.56435	0.12266	-3.02727
MT1HL1	2.75138	1.34079	0.376159	-1.41059			SH3YL1	4.60616	5.74497	2.20199	1.13881
AKT3	4.41586	5.41998	2.00573	1.00413			LOC101060391	0.3406	3.31263	7.84637	2.97203
ZNF695	4.28258	3.27819	0.498481	-1.00439			SNTG2	-1.13123	0.83545	3.90868	1.96668
C1orf229	-2.9422	-9.96578	0.00768581	-7.02359			PXDN	-1.66087	-9.96578	0.00316206	-8.30492
NLRP3	-4.09117	-9.96578	0.0170437	-5.87462			LOC100506054	5.05108	4.04376	0.497469	-1.00732
FAM110C	0.46292	-2.56961	0.122213	-3.03253			CMPK2	-2.57387	-9.96578	0.00595403	-7.39192
SH3YL1	4.60616	5.71301	2.15374	1.10685			RNF144A-AS1	-1.98787	-9.96578	0.00396652	-7.97791
LOC101060391	0.3406	2.96761	6.17742	2.62701			ID2	5.89163	7.26571	2.59201	1.37407
SNTG2	-1.13123	0.88944	4.05772	2.02067			ASAP2	5.47909	4.06959	0.376444	-1.40949
PXDN	-1.66087	-9.10805	0.00573026	-7.44718			TAF1B	3.77277	2.49202	0.411582	-1.28075
CMPK2	-2.57387	-9.96578	0.00595403	-7.39192			ODC1	9.3904	7.84524	0.342659	-1.54516
RNF144A-AS1	-1.98787	-9.96578	0.00396652	-7.97791			LOC101929715	1.30407	-1.06179	0.194002	-2.36586
ID2	5.89163	7.31008	2.67298	1.41845			TRIB2	0.66623	2.69894	4.09174	2.03272
ASAP2	5.47909	4.3499	0.457172	-1.12919			FAM49A	-1.98734	-9.96578	0.00396505	-7.97844
TAF1B	3.77277	2.5346	0.423912	-1.23816			OSR1	0.60135	1.90835	2.47427	1.307
ODC1	9.3904	7.81731	0.336089	-1.57308			RHOB	4.10186	6.25874	4.45952	2.15689
LOC101929715	1.30407	-1.09457	0.189643	-2.39864			HS1BP3	4.02298	5.05614	2.0465	1.03316
TRIB2	0.66623	2.08807	2.67928	1.42185			FAM228B	0.25621	3.12967	7.32821	2.87346
FAM49A	-1.98734	-9.96578	0.00396505	-7.97844			EFR3B	2.68014	0.95128	0.301691	-1.72886
MATN3	1.48614	2.49134	2.00722	1.0052			C2orf70	-2.56458	0.39545	7.78139	2.96003
SDC1	6.38335	5.27023	0.462294	-1.11312			CIB4	-9.96578	-3.17805	110.487	6.78774
RHOB	4.10186	6.01814	3.77449	1.91628			DPYSL5	0.57485	2.41335	3.57637	1.8385
KLHL29	1.97466	0.96379	0.496246	-1.01087			MAPRE3	4.41156	5.7435	2.5174	1.33193
FAM228B	0.25621	2.94481	6.4469	2.68861			TMEM214	5.53323	6.71727	2.27213	1.18405
EFR3B	2.68014	1.27885	0.37859	-1.40129			ZNF512	4.07822	5.09296	2.02054	1.01474
C2orf70	-2.56458	0.05077	6.12769	2.61534			WDR43	6.82492	5.61079	0.431031	-1.21413
DPYSL5	0.57485	2.64556	4.20094	2.07071			YPEL5	5.59564	6.82627	2.3467	1.23063
MAPRE3	4.41156	5.72424	2.48402	1.31268			EHD3	1.96286	3.69676	3.32625	1.7339
IFT172	2.27723	3.39975	2.17727	1.12252			RMDN2	1.4641	2.77949	2.4887	1.31539
ZNF512	4.07822	5.22113	2.20827	1.14292			LOC375196	-1.10396	-9.96578	0.00214944	-8.86182
WDR43	6.82492	5.77474	0.482909	-1.05018			LOC101929723	-9.96578	-2.44511	183.633	7.52068
YPEL5	5.59564	6.79415	2.29501	1.1985			LOC100130502	0.96581	-2.3409	0.10106	-3.30671
EHD3	1.96286	3.83106	3.65076	1.8682			LOC100506088	-0.52615	-2.21865	0.309391	-1.6925
RMDN2	1.4641	2.76063	2.45637	1.29653			EPAS1	4.93955	6.81572	3.67099	1.87617
LOC101929723	-9.96578	-1.93738	261.09	8.0284			EPCAM	5.56551	0.43564	0.0285597	-5.12987
LOC100130502	0.96581	-1.29444	0.208736	-2.26025			STON1-GTF2A1L	-2.36324	-0.89946	2.7583	1.46378
EPAS1	4.93955	6.91797	3.94061	1.97842			STON1	-1.1503	0.28713	2.7084	1.43744
LOC100134259	-0.11531	-1.53621	0.37348	-1.4209			GTF2A1L	-9.96578	-4.84633	34.7623	5.11945
EPCAM	5.56551	0.32189	0.0263944	-5.24362			CHAC2	4.93306	3.48853	0.367411	-1.44453
STON1-GTF2A1L	-2.36324	-0.66861	3.23694	1.69463			ACYP2	3.49346	5.1222	3.09242	1.62874
STON1	-1.1503	0.49526	3.12871	1.64557			EML6	-0.90845	1.08852	3.99162	1.99697
CHAC2	4.93306	3.70198	0.425998	-1.23108			CLHC1	-0.50811	1.80379	4.96538	2.3119
ACYP2	3.49346	5.10467	3.05507	1.61121			CCDC85A	-9.96578	-2.07237	237.769	7.89342
EML6	-0.90845	1.28741	4.58164	2.19586			BCL11A	-1.0526	-9.96578	0.00207426	-8.91319
CLHC1	-0.50811	1.76696	4.84024	2.27508			GKN2	2.32039	-0.81133	0.114093	-3.13172
CCDC85A	-9.96578	-3.60428	82.2248	6.3615			GKN1	0.91867	-2.55944	0.0897399	-3.47811
WDPCP	1.21378	2.30112	2.12482	1.08734			TGFA	5.12117	1.82891	0.102078	-3.29226
SLC1A4	2.30539	3.41218	2.15366	1.10679			CLEC4F	-9.96578	-1.69533	308.784	8.27045
MEIS1	0.00757	1.18441	2.2608	1.17683			ATP6V1B1	-1.2463	1.73436	7.89348	2.98066
KIF5C	2.06587	3.313	2.37368	1.24713			LOC101927750	2.6043	-0.68827	0.102056	-3.29256
GKN2	2.32039	-1.68003	0.0624819	-4.00042			NAGK	4.68726	5.81435	2.18418	1.12709
GFPT1	6.08055	7.15951	2.1125	1.07895			MCEE	2.48382	4.67545	4.56823	2.19164
MXD1	1.16671	2.78262	3.06505	1.61591			DGUOK-AS1	3.40206	2.03087	0.386573	-1.37119
TGFA	5.12117	2.06936	0.12059	-3.05181			RTKN	5.33383	4.11108	0.428466	-1.22275
CLEC4F	-9.96578	-2.03113	244.663	7.93465			INO80B-WBP1	4.32333	5.6149	2.44794	1.29157
ATP6V1B1	-1.2463	1.3671	6.11942	2.6134			WBP1	3.60074	5.17722	2.9824	1.57648
LOC101927750	2.6043	-1.12745	0.075272	-3.73174			TLX2	-9.96578	-2.12644	229.022	7.83934
MCEE	2.48382	4.77285	4.88729	2.28904			HK2	3.17736	1.60948	0.337304	-1.56788
PAIP2B	2.18831	0.91978	0.415084	-1.26853			CAPG	5.52375	0.26683	0.0261522	-5.25692
DGUOK-AS1	3.40206	1.94887	0.365213	-1.45319			VAMP8	5.79438	0.71679	0.0296137	-5.07759
RTKN	5.33383	3.90013	0.370183	-1.43369			TMEM150A	1.79104	3.4059	3.06283	1.61486
WBP1	3.60074	5.11162	2.84984	1.51088			ST3GAL5	2.56002	4.11405	2.93635	1.55402
HK2	3.17736	1.98808	0.438521	-1.18928			KRCC1	3.25787	4.74266	2.79877	1.48479
CAPG	5.52375	-0.40257	0.0164438	-5.92631			EIF2AK3	1.98779	3.32051	2.51876	1.33271
LOC100630918	1.44223	0.38114	0.479268	-1.06109			LOC101926988	-9.96578	-1.92216	263.859	8.04363
VAMP8	5.79438	0.12978	0.0197145	-5.6646			FAM95A	-2.63339	-9.96578	0.00620483	-7.33239
VAMP5	-2.72276	-9.96578	0.00660133	-7.24303			AFF3	-2.942	1.37493	19.9308	4.31693
ST3GAL5	2.56002	4.0112	2.73431	1.45118			IL1RL1	-1.66307	-9.96578	0.00316689	-8.30272
KRCC1	3.25787	4.54401	2.43875	1.28614			IL18R1	1.79309	0.21128	0.334063	-1.58181
EIF2AK3	1.98779	3.52176	2.89581	1.53396			MALL	6.00956	4.74018	0.41484	-1.26937
RPIA	4.40859	3.21345	0.436743	-1.19514			NPHP1	1.37307	2.55688	2.27176	1.18381
AFF3	-2.942	1.84255	27.561	4.78456			ACOXL	-1.68182	-9.96578	0.00320833	-8.28396
IL1R1	2.11886	3.24942	2.18944	1.13056			BCL2L11	2.8073	4.47902	3.18594	1.67172
IL1RL1	-1.66307	-9.96578	0.00316689	-8.30272			MERTK	2.2633	-0.04528	0.201859	-2.30858
FHL2	5.14929	4.10408	0.484574	-1.04521			LIMS2	-0.24861	1.5304	3.43192	1.77901
MALL	6.00956	4.82975	0.44141	-1.17981			CCDC74B	2.52646	3.79353	2.40672	1.26707
NPHP1	1.37307	2.42397	2.07182	1.0509			LOC100216479	0.9801	-1.50417	0.178714	-2.48427
ACOXL	-1.68182	-9.96578	0.00320833	-8.28396			LOC100288897	-0.33087	-3.19125	0.137702	-2.86038
BCL2L11	2.8073	4.25837	2.73411	1.45107			NCKAP5	-9.96578	-2.00529	249.085	7.96049
MERTK	2.2633	0.18183	0.236274	-2.08146			KYNU	5.19468	2.668	0.173537	-2.52668
ZC3H6	0.94132	2.03454	2.1335	1.09322			ZEB2	-0.56487	2.15977	6.60996	2.72464
INSIG2	4.06939	3.03826	0.489326	-1.03113			MBD5	0.33914	1.46394	2.1807	1.12479
LIMS2	-0.24861	1.37696	3.08564	1.62557			RND3	5.05196	6.44682	2.62963	1.39486
LOC100216479	0.9801	-1.94176	0.131956	-2.92187			FMNL2	4.93042	6.82769	3.72507	1.89727
NCKAP5	-9.96578	-2.20795	216.442	7.75784			NR4A2	-0.11407	1.98699	4.29023	2.10105
KYNU	5.19468	2.15514	0.12162	-3.03954			PLA2R1	1.25235	-1.34097	0.165704	-2.59332
ZEB2	-0.56487	2.46115	8.14563	3.02603			LOC100996579	1.39631	-3.37144	0.0367082	-4.76775
MBD5	0.33914	1.7078	2.5823	1.36866			DPP4	-0.10296	1.6145	3.28859	1.71747
RND3	5.05196	6.48323	2.69683	1.43127			IFIH1	1.82398	-0.40308	0.213593	-2.22706
NMI	3.99008	2.76701	0.42837	-1.22307			GRB14	1.68087	-1.33893	0.123296	-3.0198
FMNL2	4.93042	6.98608	4.15733	2.05566			GALNT3	-0.19792	-4.64493	0.0458477	-4.44701
NR4A2	-0.11407	1.95907	4.208	2.07313			SCN9A	-0.24319	1.68391	3.8029	1.9271
CD302	2.19014	3.22339	2.04664	1.03326			B3GALT1	-3.53887	0.02744	11.8458	3.56631
PLA2R1	1.25235	-1.98749	0.105855	-3.23984			CYBRD1	3.53617	5.32293	3.45039	1.78676
DPP4	-0.10296	1.79067	3.71571	1.89364			DLX2	-2.34277	1.17792	11.4771	3.52068
IFIH1	1.82398	-0.4562	0.205872	-2.28018			ITGA6	6.74655	4.46613	0.205838	-2.28042
LOC101929553	-0.73067	-3.43653	0.153269	-2.70586			CHN1	4.1161	2.82431	0.408446	-1.29178
GRB14	1.68087	-1.69723	0.0961809	-3.37811			HOXD10	-9.96578	-2.25508	209.486	7.71071
SCN9A	-0.24319	2.0333	4.84499	2.27649			LOC375295	0.91716	2.71844	3.48531	1.80129
B3GALT1	-3.53887	0.55441	17.0687	4.09328			OSBPL6	3.36901	4.87648	2.8431	1.50747
LOC440925	0.08945	-1.88252	0.254905	-1.97197			FKBP7	0.7838	3.2287	5.4449	2.4449
CYBRD1	3.53617	5.59565	4.16838	2.05949			PPP1R1C	1.33967	0.02489	0.401985	-1.31479
DLX2	-2.34277	1.33676	12.8129	3.67953			COL5A2	0.1167	-0.91216	0.490098	-1.02886
ITGA6	6.74655	4.65555	0.234718	-2.091			STAT4	1.58641	-0.09084	0.312678	-1.67725
CHN1	4.1161	2.97792	0.454333	-1.13818			SDPR	3.86405	-9.96578	6.86761e-05	-13.8298
HOXD10	-9.96578	-2.41796	187.121	7.54782			LOC101927366	-2.98224	-9.96578	0.00790211	-6.98355
LOC375295	0.91716	2.34985	2.6995	1.43269			HECW2	-1.02262	1.7048	6.62267	2.72741
OSBPL6	3.36901	4.98062	3.05593	1.61161			CFLAR	6.20166	5.02546	0.442513	-1.17621
FKBP7	0.7838	2.9623	4.52686	2.17851			CASP10	1.01274	-2.55433	0.0843735	-3.56707
ZNF385B	0.21431	-1.2797	0.355025	-1.49401			ALS2CR11	-1.83532	-9.96578	0.00356851	-8.13046
FSIP2	-5.85496	-4.77077	2.12019	1.08419			GPR1	-9.96578	1.31809	2493.36	11.2839
COL5A2	0.1167	-0.98849	0.464842	-1.10519			ADAM23	3.39812	4.43363	2.04983	1.03551
SDPR	3.86405	-8.14856	0.000242016	-12.0126			MDH1B	-0.33338	1.08614	2.67497	1.41952
HECW2	-1.02262	2.02442	8.26515	3.04704			IDH1	5.03747	6.62446	3.00423	1.587
SATB2	2.41575	3.58512	2.24913	1.16937			MAP2	-3.50485	1.75202	38.2362	5.25687
CFLAR	6.20166	5.13305	0.476776	-1.06862			SPAG16	2.9879	4.45888	2.77209	1.47098
CASP10	1.01274	-3.22412	0.0530368	-4.23686			MREG	3.54784	1.87309	0.313221	-1.67475
ALS2CR11	-1.83532	-9.96578	0.00356851	-8.13046			2017-03-04	4.1473	1.18344	0.128171	-2.96386
CARF	0.56658	2.15797	3.0134	1.59139			IGFBP2	0.46075	4.14894	12.8901	3.6882
RAPH1	3.28825	4.5062	2.32614	1.21794			IGFBP5	-9.96578	1.80283	3489.03	11.7686
GPR1	-9.96578	1.43326	2700.56	11.399			PLCD4	-1.93277	0.58006	5.70736	2.51282
ADAM23	3.39812	4.53879	2.20483	1.14067			CYP27A1	2.40226	-0.08449	0.178407	-2.48676
MDH1B	-0.33338	1.18639	2.86746	1.51977			DNAJB2	3.15997	4.16583	2.00815	1.00587
KLF7	1.39229	2.78436	2.62456	1.39208			SPEG	-0.7514	0.52891	2.42891	1.28031
PLEKHM3	-0.18928	0.95122	2.20459	1.14051			GMPPA	4.44386	5.70125	2.39062	1.25738
IDH1	5.03747	6.51066	2.77636	1.4732			OBSL1	3.34681	4.49859	2.22189	1.15178
MAP2	-3.50485	2.03548	46.5376	5.54033			SLC4A3	0.69496	2.01361	2.49433	1.31865
SPAG16	2.9879	4.2919	2.46913	1.304			EPHA4	-1.77272	1.55726	10.0559	3.32997
MREG	3.54784	1.98061	0.337455	-1.56723			SGPP2	0.16117	-3.21785	0.0961196	-3.37903
TMEM169	-1.98263	0.51855	5.66148	2.50118			IRS1	2.76731	1.28917	0.35895	-1.47815
2017-03-04	4.1473	1.31198	0.140114	-2.83532			MFF	8.57473	10.2053	3.09644	1.63061
IGFBP2	0.46075	3.81694	10.2404	3.35619			CCL20	2.59639	-0.09073	0.155273	-2.68712
IGFBP5	-9.96578	1.75831	3383.01	11.7241			PID1	2.38903	4.25145	3.63616	1.86242
LOC101928487	0.16407	-0.92295	0.470734	-1.08702			DNER	0.65284	7.63749	126.645	6.98465
PLCD4	-1.93277	0.15161	4.24091	2.08438			EFHD1	-2.48259	0.28149	6.79314	2.76408
CYP27A1	2.40226	-0.15328	0.1701	-2.55554			IQCA1	0.6053	-9.96578	0.000657334	-10.5711
GMPPA	4.44386	5.45863	2.02058	1.01477			MLPH	2.73316	4.1267	2.62722	1.39354
EPHA4	-1.77272	1.79152	11.8288	3.56423			RAB17	2.0586	-2.65326	0.0381583	-4.71186
WDFY1	3.67279	4.69829	2.03567	1.02551			RAMP1	3.80428	1.85736	0.259371	-1.94691
IRS1	2.76731	1.14915	0.32575	-1.61816			GAL3ST2	-9.96578	-4.27913	51.5054	5.68665
MFF	8.57473	10.1848	3.05272	1.6101			NEU4	-9.96578	-4.57777	41.8749	5.38802
PID1	2.38903	4.38804	3.99726	1.99901			CHL1	-6.25262	-9.96578	0.0762474	-3.71317
DNER	0.65284	7.60448	123.781	6.95164			BHLHE40	4.28362	5.49641	2.31786	1.21279
EFHD1	-2.48259	-0.21435	4.81734	2.26824			TTLL3	-0.14408	2.20776	5.10476	2.35184
IQCA1	0.6053	-9.96578	0.000657334	-10.5711			IRAK2	3.32363	2.0099	0.402279	-1.31373
MLPH	2.73316	3.87992	2.21417	1.14677			SEC13	6.60459	7.76142	2.22966	1.15682
RAMP1	3.80428	1.93947	0.27456	-1.86481			SLC6A11	0.55659	-9.96578	0.000679908	-10.5224
KLHL30	-9.96578	-4.33433	49.5719	5.63145			CCDC174	3.53454	4.60708	2.10313	1.07254
SNED1	-2.10755	-0.40499	3.25477	1.70256			SH3BP5-AS1	-1.0895	0.50038	3.01023	1.58988
CHL1	-6.25262	-9.96578	0.0762474	-3.71317			SH3BP5	2.07359	3.28075	2.30883	1.20716
BHLHE40	4.28362	5.3255	2.05891	1.04188			BTD	2.07927	3.49954	2.67634	1.42026
TTLL3	-0.14408	1.87474	4.05251	2.01881			GALNT15	-9.96578	-2.73258	150.457	7.23321
IRAK2	3.32363	1.80785	0.349706	-1.51579			SATB1	-4.92096	0.49458	42.6817	5.41554
SEC13	6.60459	7.61749	2.01796	1.0129			EFHB	-4.05406	-1.31797	6.66262	2.73609
SLC6A11	0.55659	-9.96578	0.000679908	-10.5224			RARB	-9.96578	-1.48859	356.36	8.47719
WNT7A	-3.19629	-9.96578	0.00916602	-6.76949			OSBPL10	3.75224	2.48487	0.415417	-1.26737
SLC6A6	5.81502	4.73591	0.47332	-1.07911			ZNF860	1.29433	0.0216	0.413875	-1.27273
CCDC174	3.53454	4.5519	2.02421	1.01736			CMTM8	3.86757	2.86562	0.499324	-1.00195
SH3BP5-AS1	-1.0895	0.62939	3.29183	1.71889			SUSD5	-0.65295	-2.32111	0.314656	-1.66815
BTD	2.07927	3.24545	2.24417	1.16618			TRANK1	-1.25874	-2.47908	0.429184	-1.22033
LOC101927674	-9.96578	-2.42062	186.776	7.54517			LOC101928153	-0.49953	1.07448	2.97731	1.57401
GALNT15	-9.96578	-4.0579	60.0413	5.90788			DLEC1	-4.55891	-2.32089	4.71751	2.23803
SATB1	-4.92096	0.67521	48.3744	5.59617			TTC21A	-1.02002	0.23631	2.38889	1.25634
RARB	-9.96578	-2.45357	182.558	7.51221			SNRK-AS1	-1.48454	-0.194	2.44619	1.29054
RBMS3	1.24633	3.38108	4.39162	2.13475			LZTFL1	2.58977	3.70898	2.17228	1.11921
TGFBR2	4.89563	3.81824	0.473885	-1.07739			ALS2CL	3.03592	0.64167	0.190222	-2.39424
OSBPL10	3.75224	2.63913	0.462296	-1.11311			NBEAL2	4.2436	3.24117	0.499156	-1.00244
CMTM8	3.86757	2.71435	0.449621	-1.15322			CDC25A	3.72513	2.60431	0.459833	-1.12082
TRANK1	-1.25874	-2.44721	0.438771	-1.18846			SLC25A20	2.80059	4.06542	2.40299	1.26483
LOC101928153	-0.49953	1.29186	3.46147	1.79138			LAMB2	4.59747	6.35096	3.37174	1.75349
TTC21A	-1.02002	0.20623	2.33959	1.22626			KLHDC8B	0.79698	2.34597	2.92612	1.54899
ENTPD3	-3.28403	-1.73436	2.92751	1.54967			GPX1	7.77086	6.16128	0.327694	-1.60958
ULK4	0.3656	1.40994	2.06242	1.04434			AMT	-0.02519	1.68761	3.27797	1.7128
SNRK-AS1	-1.48454	-0.19744	2.44035	1.28709			NICN1	2.05155	3.6852	3.10297	1.63365
ZNF852	0.46212	1.58398	2.17626	1.12185			AMIGO3	0.43601	2.1823	3.35496	1.7463
ZNF501	-0.57209	-2.95345	0.191929	-2.38136			CDHR4	-3.87382	-0.78779	8.49161	3.08604
CDCP1	6.80644	5.71933	0.470701	-1.08712			MST1R	4.14968	1.9266	0.214183	-2.22308
ALS2CL	3.03592	0.42048	0.163183	-2.61544			SLC38A3	-0.63943	-4.42404	0.0725635	-3.78461
SLC25A20	2.80059	4.00064	2.29748	1.20005			SEMA3B	-0.29188	1.98644	4.85115	2.27833
LAMB2	4.59747	6.20042	3.03765	1.60296			ZMYND10	0.16158	1.77657	3.06309	1.61499
GPX1	7.77086	5.89717	0.272875	-1.87369			PARP3	2.80378	4.2613	2.74635	1.45752
NICN1	2.05155	3.59012	2.90507	1.53857			PPM1M	1.81675	2.86644	2.07008	1.04969
APEH	6.22245	5.08048	0.453141	-1.14197			DNAH1	-2.50187	-0.17239	5.02624	2.32948
AMIGO3	0.43601	2.0676	3.09854	1.63159			ITIH4	-1.45398	0.42133	3.6688	1.87531
CDHR4	-3.87382	-0.80057	8.41667	3.07325			CACNA1D	-3.42656	0.31202	13.3483	3.73859
MST1R	4.14968	1.61535	0.17262	-2.53433			CHDH	1.68979	-0.25808	0.259199	-1.94787
SLC38A3	-0.63943	-9.96578	0.00155771	-9.32636			IL17RB	1.14399	-1.27957	0.186396	-2.42356
SEMA3B	-0.29188	1.45092	3.34683	1.7428			ARHGEF3	2.66302	3.70886	2.06457	1.04584
ZMYND10	0.16158	1.67126	2.84747	1.50968			SNTN	-2.81619	-9.96578	0.00704301	-7.14959
DOCK3	0.24545	1.26299	2.02446	1.01754			PRICKLE2-AS3	-9.96578	-5.64825	19.9392	4.31753
PARP3	2.80378	4.09271	2.44346	1.28892			ADAMTS9	-3.70573	-1.39193	4.97192	2.3138
DNAH1	-2.50187	-0.0984	5.29075	2.40347			FOXP1	3.49172	5.35241	3.63181	1.86069
ITIH4	-1.45398	0.17117	3.08474	1.62515			LINC00870	-5.52783	-9.96578	0.0461362	-4.43796
CACNA1D	-3.42656	0.49167	15.1184	3.91823			GXYLT2	-0.2372	3.44653	12.8503	3.68373
CHDH	1.68979	0.08484	0.328747	-1.60495			PROS1	4.29142	6.17224	3.68285	1.88082
IL17RB	1.14399	-1.62886	0.146315	-2.77285			ST3GAL6	0.67565	2.01785	2.53536	1.34219
WNT5A	0.76054	2.1046	2.53866	1.34406			LINC00973	0.29427	-3.33618	0.0807468	-3.63045
ERC2	-2.22475	-3.29741	0.475444	-1.07265			COL8A1	-5.25653	-1.05649	18.3796	4.20004
ARHGEF3	2.66302	3.79955	2.19852	1.13653			TMEM45A	0.60549	4.05696	10.9395	3.45147
FLNB	7.70296	6.45275	0.42039	-1.2502			NFKBIZ	2.80114	1.23679	0.338131	-1.56435
ACOX2	1.97946	0.54346	0.36959	-1.436			ALCAM	6.74166	3.45069	0.102169	-3.29097
LOC101929296	-3.97457	-9.96578	0.0157205	-5.99121			ZBED2	-1.8532	-9.96578	0.00361302	-8.11258
SNTN	-2.81619	-9.96578	0.00704301	-7.14959			WDR52	-1.37422	0.23656	3.05416	1.61078
PRICKLE2-AS3	-9.96578	-5.26532	26.0004	4.70046			FSTL1	1.79356	3.89519	4.29195	2.10163
FOXP1	3.49172	5.59358	4.29263	2.10186			ADCY5	-3.04584	-1.38922	3.15278	1.65663
EIF4E3	4.15934	2.74166	0.374314	-1.41768			KALRN	-1.17486	1.24201	5.34011	2.41687
GXYLT2	-0.2372	3.37556	12.2334	3.61276			ITGB5	5.40637	4.18547	0.429015	-1.2209
HTR1F	0.49929	-1.89032	0.190834	-2.38961			ABTB1	2.0262	3.27384	2.37453	1.24764
PROS1	4.29142	6.16706	3.66966	1.87564			MGLL	5.98462	4.63368	0.392034	-1.35095
DCBLD2	7.5599	6.11425	0.367126	-1.44565			COPG1	6.24479	7.72609	2.79201	1.4813
COL8A1	-5.25653	-1.15883	17.121	4.0977			PLXND1	1.93746	2.97641	2.05472	1.03894
LOC101929357	-5.1078	-2.96824	4.40625	2.13955			CDV3	7.53203	6.21086	0.400212	-1.32116
TMEM45A	0.60549	3.82498	9.31455	3.21949			MRAS	3.62272	5.81982	4.58557	2.1971
ZBTB11-AS1	0.84545	-0.59348	0.36884	-1.43893			COPB2	6.48848	7.65015	2.23717	1.16167
NFKBIZ	2.80114	1.17624	0.324233	-1.6249			LOC100507291	0.4777	1.98491	2.84261	1.50722
ALCAM	6.74166	3.87706	0.1373	-2.8646			RBP1	-0.23609	-9.96578	0.0011778	-9.72969
CBLB	1.22535	2.86824	3.1229	1.64289			LOC646730	-3.494	-1.13009	5.14763	2.36391
ZBED2	-1.8532	-9.96578	0.00361302	-8.11258			SLC9A9	-1.57788	1.08317	6.32491	2.66104
C3orf52	2.47091	1.17535	0.407378	-1.29556			PLSCR4	1.32409	2.99921	3.19346	1.67512
WDR52	-1.37422	0.3325	3.26419	1.70672			PLSCR2	-1.75437	-9.96578	0.00337379	-8.21141
ZBTB20	-3.90726	-2.36475	2.91301	1.54251			ZIC4	-2.19019	-0.13148	4.16615	2.05871
FSTL1	1.79356	3.88644	4.26599	2.09288			HPS3	4.41506	5.57566	2.2355	1.1606
HCLS1	-9.96578	-4.45895	45.4698	5.50684			TM4SF18	-9.96578	-2.66147	158.059	7.30431
GOLGB1	2.51807	3.93666	2.67323	1.41859			TM4SF1	9.03261	4.45726	0.0419451	-4.57535
PARP14	2.74971	1.69559	0.481588	-1.05413			TM4SF1-AS1	-0.06599	-9.96578	0.00104681	-9.89979
ADCY5	-3.04584	-0.77904	4.81256	2.2668			LOC101928061	-0.1638	1.29615	2.751	1.45995
KALRN	-1.17486	1.34087	5.71886	2.51573			GPR87	-0.52133	-2.58849	0.238629	-2.06716
ITGB5	5.40637	4.15627	0.420419	-1.2501			ARHGEF26	5.19395	3.98958	0.433958	-1.20437
HEG1	2.25637	4.00646	3.36381	1.75009			MME	0.31587	3.31359	7.98733	2.99771
ROPN1B	-0.07162	1.00549	2.10982	1.07712			PLCH1	-0.80857	-1.88988	0.4726	-1.08131
MGLL	5.98462	4.73186	0.419644	-1.25276			LINC00886	-0.59098	0.56641	2.23055	1.1574
EFCC1	-3.05934	-9.96578	0.0083359	-6.90645			VEPH1	0.03642	-2.89339	0.131231	-2.92982
COPG1	6.24479	7.71827	2.77691	1.47348			SHOX2	-0.25889	1.84032	4.28477	2.09922
PLXND1	1.93746	2.95377	2.02274	1.01631			LXN	-0.02101	-9.96578	0.00101467	-9.94477
SNORA58	-2.15007	-9.96578	0.0044385	-7.81571			TRIM59	4.50937	2.93691	0.336235	-1.57246
LOC101927368	-0.45964	-3.42814	0.127759	-2.9685			ARL14	-2.21137	-9.96578	0.00463115	-7.75441
CDV3	7.53203	6.31404	0.429881	-1.21799			B3GALNT1	3.468	-0.04751	0.0874429	-3.51551
MRAS	3.62272	6.09852	5.56275	2.4758			LOC101928430	2.12718	-9.96578	0.000228906	-12.093
COPB2	6.48848	7.6771	2.27935	1.18862			MECOM	1.53181	-1.55052	0.118066	-3.08233
LOC646730	-3.494	-1.2309	4.80021	2.2631			LRRC34	3.28954	2.11957	0.444431	-1.16997
SLC9A9	-1.57788	0.95849	5.80124	2.53636			CLDN11	5.90118	2.1272	0.0731003	-3.77398
PLSCR4	1.32409	2.78544	2.75364	1.46134			TNIK	2.66241	4.36718	3.25977	1.70477
AGTR1	-9.96578	-4.35067	49.0137	5.61511			PLD1	0.81579	3.79227	7.87063	2.97648
HPS3	4.41506	5.56328	2.2164	1.14822			LOC101928615	-0.95762	0.55959	2.86238	1.51721
TM4SF1	9.03261	4.3289	0.0383745	-4.70371			NCEH1	7.23262	4.99322	0.211775	-2.2394
LOC101928061	-0.1638	1.40924	2.97531	1.57304			LINC00888	2.33806	4.19097	3.61229	1.85291
GPR87	-0.52133	-2.49217	0.255105	-1.97084			KLHL24	0.82287	3.50534	6.41952	2.68247
MME	0.31587	3.47369	8.92478	3.15782			CAMK2N2	0.92081	2.78251	3.63436	1.8617
LINC00886	-0.59098	0.51169	2.14752	1.10267			CHRD	-2.36604	0.683	8.2766	3.04904
VEPH1	0.03642	-3.72158	0.0739144	-3.758			EPHB3	-0.18456	2.46672	6.28224	2.65128
SHOX2	-0.25889	1.76027	4.05348	2.01916			BCL6	2.17857	3.7827	3.04013	1.60413
LXN	-0.02101	-9.96578	0.00101467	-9.94477			CLDN1	5.42073	1.27837	0.0566273	-4.14236
TRIM59	4.50937	3.00352	0.352122	-1.50585			IL1RAP	3.84936	5.44588	3.02412	1.59652
B3GALNT1	3.468	-0.18059	0.0797377	-3.64859			HES1	1.87315	4.24221	5.16607	2.36907
LOC101928430	2.12718	-9.96578	0.000228906	-12.093			TMEM44	2.79683	3.81352	2.02327	1.01669
MECOM	1.53181	-1.16939	0.153765	-2.7012			FAM43A	-0.38045	2.47324	7.22845	2.85369
LRRC34	3.28954	2.18584	0.465321	-1.1037			TCTEX1D2	5.26784	6.46117	2.2868	1.19333
CLDN11	5.90118	2.01925	0.0678302	-3.88193			RNU6-42P	2.15002	0.5069	0.320165	-1.64311
RPL22L1	6.97362	5.88784	0.471139	-1.08577			PIGZ	0.96423	2.0973	2.19324	1.13307
TNIK	2.66241	4.64617	3.95521	1.98375			MFI2	5.41215	6.63534	2.33461	1.22318
PLD1	0.81579	3.98062	8.96827	3.16483			MFI2-AS1	1.91972	3.40427	2.7983	1.48455
NCEH1	7.23262	5.28552	0.259337	-1.9471			PDE6B	-2.78084	-9.96578	0.00687251	-7.18495
LINC00888	2.33806	4.0844	3.35508	1.74635			CPLX1	0.15659	1.75308	3.02406	1.59649
KLHL24	0.82287	3.52959	6.52836	2.70672			IDUA	2.09163	3.69217	3.03256	1.60054
CAMK2N2	0.92081	2.65186	3.31968	1.73104			RNF212	4.55182	1.27183	0.102949	-3.27999
CHRD	-2.36604	0.37154	6.6695	2.73758			FGFR3	-0.31337	0.90726	2.33049	1.22064
EPHB3	-0.18456	2.14158	5.01461	2.32614			WHSC1	7.71631	6.31542	0.378695	-1.40089
HRG	-4.32317	-9.96578	0.0200172	-5.64261			MXD4	5.7404	6.97625	2.35519	1.23584
BCL6	2.17857	3.6535	2.7797	1.47493			MIR4800	5.34236	6.83989	2.82358	1.49753
CLDN1	5.42073	0.53038	0.0337177	-4.89035			ZFYVE28	4.05773	1.25867	0.143681	-2.79906
IL1RAP	3.84936	5.3533	2.83615	1.50393			NOP14-AS1	3.70043	2.29963	0.378718	-1.4008
HES1	1.87315	4.13019	4.78012	2.25705			GRK4	-0.44903	0.60222	2.07232	1.05125
FAM43A	-0.38045	2.03534	5.33609	2.41578			ADRA2C	0.70852	2.98189	4.83452	2.27337
TCTEX1D2	5.26784	6.38558	2.17007	1.11774			LYAR	7.17901	5.55748	0.324991	-1.62153
TM4SF19	-2.34839	-9.96578	0.00509255	-7.6174			JAKMIP1	-1.57076	0.38525	3.87987	1.95601
MFI2	5.41215	6.46832	2.0794	1.05617			GRPEL1	7.16714	5.98757	0.441482	-1.17957
MFI2-AS1	1.91972	3.04187	2.1767	1.12214			SH3TC1	1.84297	-0.02177	0.274573	-1.86474
DLG1-AS1	-1.46367	-4.59985	0.113741	-3.13618			HTRA3	-1.07245	3.71741	27.6624	4.78985
PDE6B	-2.78084	-9.96578	0.00687251	-7.18495			CPZ	-2.57431	0.12674	6.50277	2.70105
CPLX1	0.15659	1.93168	3.4226	1.77509			LOC101928803	-1.10697	-3.85077	0.149291	-2.7438
IDUA	2.09163	3.4246	2.51921	1.33297			SLC2A9	-0.98865	-9.96578	0.00198433	-8.97713
RNF212	4.55182	1.34659	0.108424	-3.20524			WDR1	8.62146	7.1865	0.369857	-1.43496
CTBP1-AS2	3.76848	2.62087	0.451372	-1.14761			ZNF518B	1.73113	-9.96578	0.000301215	-11.6969
LOC101928676	-0.46145	-2.90542	0.183777	-2.44397			HS3ST1	0.42975	-9.96578	0.000742391	-10.3955
TACC3	7.93106	6.44559	0.357133	-1.48547			BST1	2.78474	4.34916	2.95759	1.56442
WHSC1	7.71631	6.59678	0.460244	-1.11953			LAP3	6.47417	5.21155	0.416785	-1.26262
MXD4	5.7404	6.86513	2.18059	1.12472			SLIT2	-2.83901	-9.02304	0.0137538	-6.18402
ZFYVE28	4.05773	1.01373	0.121245	-3.044			SLC34A2	-1.38641	-9.96578	0.00261428	-8.57937
NOP14-AS1	3.70043	2.21424	0.356954	-1.48619			SEL1L3	4.67632	2.54219	0.227805	-2.13413
ADRA2C	0.70852	2.72065	4.03378	2.01213			LOC101928667	-2.94949	-9.96578	0.00772476	-7.01629
LYAR	7.17901	5.66173	0.349344	-1.51728			ARAP2	2.15395	-8.71772	0.000533706	-10.8717
JAKMIP1	-1.57076	0.55417	4.3618	2.12492			C4orf19	0.19986	-9.96578	0.000870636	-10.1656
BLOC1S4	3.23194	1.84453	0.382249	-1.38741			FAM114A1	4.12341	5.98971	3.64597	1.8663
GRPEL1	7.16714	6.08352	0.471844	-1.08362			KLHL5	6.05145	4.50256	0.341774	-1.54889
ABLIM2	-1.02431	0.64202	3.17407	1.66633			KLB	-3.71356	-9.96578	0.0131188	-6.25222
SH3TC1	1.84297	-0.24612	0.235028	-2.0891			UGDH	7.92906	6.44692	0.357957	-1.48214
HTRA3	-1.07245	3.52513	24.2107	4.59758			SMIM14	3.74437	5.58979	3.59358	1.84542
CPZ	-2.57431	0.0624	6.21914	2.63672			CHRNA9	-9.96578	1.00382	2005.31	10.9696
LOC101928803	-1.10697	-3.41929	0.201337	-2.31232			RBM47	2.20565	4.39086	4.54793	2.18521
LOC101928948	0.77118	-2.79299	0.0845432	-3.56417			NSUN7	1.70425	-0.74692	0.182863	-2.45116
WDR1	8.62146	7.28374	0.395644	-1.33772			APBB2	5.44469	4.0927	0.391752	-1.35199
ZNF518B	1.73113	-9.96578	0.000301215	-11.6969			TMEM33	6.31475	5.21589	0.466884	-1.09886
HS3ST1	0.42975	-9.96578	0.000742391	-10.3955			BEND4	-0.54693	-9.96578	0.00146098	-9.41885
BST1	2.78474	4.30793	2.87426	1.52319			CNGA1	-1.52326	-4.80055	0.103143	-3.27728
LAP3	6.47417	5.27996	0.437025	-1.19421			NIPAL1	2.27256	0.25503	0.246981	-2.01753
SLC34A2	-1.38641	-9.96578	0.00261428	-8.57937			ZAR1	-4.05539	-9.96578	0.0166263	-5.91039
SEL1L3	4.67632	2.51112	0.222952	-2.1652			ERVMER34-1	1.67985	-0.9643	0.159968	-2.64415
LOC101928667	-2.94949	-9.96578	0.00772476	-7.01629			PDGFRA	-9.96578	-3.04754	120.948	6.91825
ARAP2	2.15395	-9.96578	0.000224697	-12.1197			PAICS	7.36215	6.20026	0.446927	-1.16189
C4orf19	0.19986	-9.96578	0.000870636	-10.1656			RASSF6	-2.54051	-9.96578	0.00581795	-7.42527
FLJ13197	-5.06287	-3.13284	3.81063	1.93003			IL8	7.4864	4.76771	0.151912	-2.71869
TLR1	-1.15189	-2.2927	0.453503	-1.14082			CXCL6	1.62208	-1.62272	0.105491	-3.2448
TLR6	1.49142	0.20395	0.40967	-1.28746			CXCL1	5.88584	2.70791	0.110497	-3.17792
FAM114A1	4.12341	5.95088	3.54915	1.82747			CXCL5	3.52834	-9.96578	8.66692e-05	-13.4941
KLHL5	6.05145	4.67065	0.384005	-1.3808			CXCL3	4.03018	2.62957	0.378769	-1.40061
KLB	-3.71356	-9.96578	0.0131188	-6.25222			CXCL2	5.8628	4.19528	0.314795	-1.66752
UGDH	7.92906	6.46618	0.36277	-1.46287			EREG	5.79211	-9.96578	1.80468e-05	-15.7579
SMIM14	3.74437	5.47728	3.32397	1.73291			AREG	6.56259	-1.04027	0.00514412	-7.60286
CHRNA9	-9.96578	0.76064	1694.24	10.7264			AREGB	6.27695	-0.99843	0.00645496	-7.27538
RBM47	2.20565	4.36372	4.46316	2.15807			BTC	1.83622	-0.34209	0.220934	-2.17831
NSUN7	1.70425	-1.15992	0.137341	-2.86417			LOC100505946	-0.5513	-9.96578	0.00146541	-9.41448
APBB2	5.44469	4.35736	0.470631	-1.08733			SHROOM3	2.05379	-0.73401	0.144807	-2.7878
LIMCH1	5.26145	6.32818	2.09468	1.06673			SOWAHB	-5.01371	-9.96578	0.0323055	-4.95208
BEND4	-0.54693	-9.96578	0.00146098	-9.41885			CCNG2	2.31274	4.55102	4.71836	2.23829
SLC10A4	-0.42075	-4.8924	0.045071	-4.47166			FRAS1	1.40546	-1.73225	0.11362	-3.13771
ZAR1	-4.05539	-9.96578	0.0166263	-5.91039			ANXA3	8.39902	4.59676	0.0716812	-3.80226
ERVMER34-1	1.67985	-0.35608	0.24385	-2.03593			LOC100505702	-2.35025	0.40025	6.72949	2.7505
PDGFRA	-9.96578	-3.6604	79.0878	6.30538			C4orf22	-1.53406	1.89367	10.761	3.42774
SLC4A4	2.63585	4.27351	3.1116	1.63766			BMP3	-9.96578	-1.78648	289.879	8.17931
IL8	7.4864	4.36633	0.115018	-3.12007			LOC101928963	0.45351	1.87654	2.68147	1.42302
CXCL1	5.88584	2.16555	0.0758721	-3.72029			SCD5	3.00814	4.45429	2.72478	1.44614
CXCL5	3.52834	-9.96578	8.66692e-05	-13.4941			LOC101928978	-2.77141	-9.96578	0.00682776	-7.19437
CXCL3	4.03018	2.1574	0.273047	-1.87278			CDS1	0.07706	-2.47594	0.1704	-2.553
CXCL2	5.8628	3.71733	0.226021	-2.14547			ARHGAP24	-2.15809	-0.13385	4.06779	2.02425
EREG	5.79211	-3.13703	0.00205145	-8.92914			LOC101929134	-1.29531	0.25278	2.9243	1.54809
AREG	6.56259	-2.19586	0.0023091	-8.75845			NFKB1	5.6685	4.35417	0.402112	-1.31433
AREGB	6.27695	-1.84898	0.00357974	-8.12593			MANBA	2.27259	3.28648	2.01936	1.0139
BTC	1.83622	-2.13307	0.0638444	-3.9693			BDH2	0.65294	2.85437	4.59937	2.20144
LOC100505946	-0.5513	-9.96578	0.00146541	-9.41448			C4orf32	3.33029	2.08215	0.42099	-1.24814
SHROOM3	2.05379	-0.55996	0.163373	-2.61376			ARSJ	4.02241	-2.36287	0.011963	-6.38528
CCNG2	2.31274	4.43289	4.34742	2.12016			UGT8	3.59608	1.27886	0.200654	-2.31722
FRAS1	1.40546	-1.45777	0.13743	-2.86323			SEC24D	3.58467	5.72852	4.41939	2.14385
ANXA3	8.39902	4.58155	0.0709295	-3.81747			SYNPO2	-9.96578	-3.26653	103.915	6.69926
LOC100505702	-2.35025	0.12229	5.55021	2.47254			MYOZ2	-9.96578	-2.05311	240.965	7.91268
ANTXR2	3.85768	2.8526	0.498243	-1.00508			PRDM5	1.34032	-0.18091	0.348389	-1.52123
C4orf22	-1.53406	2.0526	12.0142	3.58667			NDNF	-0.61748	0.68793	2.47153	1.3054
BMP3	-9.96578	-2.0732	237.633	7.89259			BBS12	0.55346	1.79776	2.36903	1.2443
LOC101928963	0.45351	1.93605	2.79439	1.48254			FGF2	3.62261	5.49894	3.6714	1.87633
SCD5	3.00814	4.44168	2.70108	1.43353			HSPA4L	3.97162	2.58545	0.38258	-1.38617
LOC101928978	-2.77141	-9.96578	0.00682776	-7.19437			C4orf33	2.42539	3.47012	2.06299	1.04474
ARHGAP24	-2.15809	-0.53443	3.08157	1.62366			PABPC4L	-5.12555	-9.96578	0.0349095	-4.84024
HERC3	0.64453	-0.51786	0.446771	-1.16239			IL15	0.40511	1.75292	2.54526	1.34781
BANK1	0.39558	-0.93779	0.396838	-1.33338			LOC101927636	-4.42006	-9.96578	0.0214078	-5.54572
NFKB1	5.6685	4.47144	0.436162	-1.19706			DCLK2	-1.27002	0.95428	4.67286	2.22431
MANBA	2.27259	3.39398	2.17557	1.12139			LOC100996286	-3.92986	-9.96578	0.0152407	-6.03593
BDH2	0.65294	2.61308	3.891	1.96014			FGB	1.99163	-9.96578	0.000251455	-11.9574
ETNPPL	-1.29946	-4.23794	0.130445	-2.93848			GUCY1A3	-4.13959	-9.96578	0.0176255	-5.82619
ANK2	1.34114	2.98478	3.12452	1.64363			CTSO	0.2846	1.79188	2.84272	1.50727
ARSJ	4.02241	-2.44226	0.0113224	-6.46467			PDGFC	1.437	2.70185	2.40301	1.26484
UGT8	3.59608	1.1901	0.188681	-2.40598			DDX60	0.77383	-1.01895	0.288616	-1.79278
SEC24D	3.58467	5.82477	4.72429	2.2401			GPM6A	-1.65928	-2.88812	0.426661	-1.22884
SYNPO2	-9.96578	-2.6639	157.792	7.30188			VEGFC	3.43798	4.57932	2.20586	1.14134
USP53	2.94714	3.96929	2.03094	1.02215			TENM3	-5.91214	-9.96578	0.0602189	-4.05364
NDNF	-0.61748	0.7281	2.54132	1.34558			WWC2-AS2	-1.64712	-3.31276	0.315205	-1.66564
TNIP3	-0.26979	-1.91141	0.320498	-1.64161			LOC728175	-9.96578	-4.53893	43.0175	5.42685
TMEM155	-1.69083	-9.96578	0.00322842	-8.27496			C4orf47	-3.03409	0.6413	12.7762	3.67539
BBS12	0.55346	1.7081	2.22627	1.15463			PDLIM3	1.25326	3.09382	3.5815	1.84056
FGF2	3.62261	5.8284	4.61326	2.20579			CYP4V2	0.9883	2.7172	3.31476	1.7289
SPRY1	1.36335	-0.40785	0.292965	-1.7712			LOC285441	-0.31261	-2.06724	0.296348	-1.75463
HSPA4L	3.97162	2.84305	0.457369	-1.12857			MTNR1A	-2.70527	-9.96578	0.00652179	-7.26052
RAB33B	2.0971	3.12432	2.03809	1.02722			ZFP42	0.7372	-9.96578	0.000599904	-10.703
TBC1D9	2.6954	3.78162	2.12317	1.08622			AHRR	-0.10976	1.86972	3.94351	1.97948
IL15	0.40511	1.50753	2.14715	1.10242			C5orf55	3.44564	2.21793	0.426995	-1.22771
INPP4B	0.55163	-2.15975	0.152683	-2.71139			LOC100288152	2.5518	5.6381	8.49316	3.0863
GAB1	1.92714	3.33977	2.66221	1.41262			TRIP13	8.29641	6.94249	0.391227	-1.35392
LOC101927707	0.85363	3.02343	4.49962	2.1698			TERT	1.62358	-0.75761	0.191951	-2.38119
ZNF827	0.39795	2.79275	5.25907	2.39481			CLPTM1L	7.23464	5.84373	0.381322	-1.39092
DCLK2	-1.27002	0.7763	4.13052	2.04632			LPCAT1	6.91603	5.38561	0.346177	-1.53042
LOC100996286	-3.92986	-9.96578	0.0152407	-6.03593			LOC100505625	-4.98339	-2.77177	4.63196	2.21162
TLR2	-1.58746	-9.96578	0.00300519	-8.37833			SEMA5A	-9.96578	-4.87839	33.9984	5.08739
FGB	1.99163	-9.96578	0.000251455	-11.9574			ANKRD33B	2.21491	0.90002	0.401958	-1.31488
GUCY1A3	-4.13959	-9.96578	0.0176255	-5.82619			PDZD2	-2.36499	-3.74245	0.384896	-1.37746
CTSO	0.2846	1.85068	2.96098	1.56607			NPR3	-0.54429	2.72707	9.65553	3.27136
PDGFC	1.437	2.71846	2.43084	1.28146			SLC1A3	-0.26014	-4.19499	0.0653874	-3.93484
FAM198B	-8.29373	1.41214	835.142	9.70588			FYB	-9.96578	-4.78522	36.2665	5.18057
ANP32C	6.15913	5.10529	0.481685	-1.05384			DAB2	2.21135	3.77757	2.96126	1.56621
DDX60	0.77383	-0.95787	0.301098	-1.7317			PTGER4	1.44868	-0.11866	0.33743	-1.56734
CLCN3	3.61854	4.71139	2.13295	1.09285			LOC100506548	4.07679	5.18148	2.15052	1.10468
VEGFC	3.43798	4.44443	2.00896	1.00645			CARD6	-1.66288	-5.13016	0.0904161	-3.46728
TENM3	-5.91214	-9.96578	0.0602189	-4.05364			NIM1	-3.92295	-1.71381	4.624	2.20914
LOC728175	-9.96578	-4.61019	40.9443	5.35559			ACTBL2	-4.85142	-2.98269	3.65211	1.86873
PDLIM3	1.25326	3.06149	3.50212	1.80823			PLK2	6.05373	4.4816	0.336313	-1.57213
CYP4V2	0.9883	2.56714	2.98731	1.57884			FAM159B	-2.3783	-9.96578	0.00519923	-7.58749
LOC285441	-0.31261	-1.45266	0.453743	-1.14005			ADAMTS6	-2.19227	3.41628	48.7912	5.60855
MTNR1A	-2.70527	-9.96578	0.00652179	-7.26052			OCLN	3.77207	2.12485	0.319253	-1.64723
LOC100288152	2.5518	5.24125	6.45065	2.68945			ANKRD31	-3.15288	-1.31831	3.56665	1.83457
TRIP13	8.29641	7.12027	0.442532	-1.17615			HMGCR	4.56288	5.63047	2.09593	1.06759
MIR4635	1.67359	-9.96578	0.000313473	-11.6394			F2R	3.13591	1.3164	0.283318	-1.8195
TERT	1.62358	-0.77296	0.189919	-2.39654			LHFPL2	2.28858	4.38079	4.26401	2.09221
CLPTM1L	7.23464	5.70856	0.34722	-1.52608			RASGRF2	-2.32122	-4.65668	0.198133	-2.33546
LPCAT1	6.91603	5.42467	0.355676	-1.49136			SSBP2	0.01285	3.60366	12.0487	3.59081
LOC100505625	-4.98339	-2.92934	4.15271	2.05405			LUCAT1	3.51694	1.71656	0.287099	-1.80038
FAM105A	2.96727	1.90915	0.480257	-1.05812			NR2F1-AS1	-0.96056	2.58602	11.6849	3.54658
NPR3	-0.54429	3.07485	12.2876	3.61913			NR2F1	-0.21402	3.21655	10.7821	3.43057
GDNF-AS1	-9.96578	-3.15061	112.609	6.81518			FAM172A	2.22721	3.43522	2.31018	1.20801
DAB2	2.21135	4.0054	3.46786	1.79404			KIAA0825	-1.68248	0.52825	4.62911	2.21074
PTGER4	1.44868	-0.30355	0.296842	-1.75223			GLRX	4.08197	5.67982	3.02691	1.59785
NIM1	-3.92295	-1.87515	4.13477	2.04781			PCSK1	-9.96578	0.07508	1053.42	10.0409
CCL28	1.58601	-0.57994	0.222835	-2.16595			ERAP2	4.20997	2.20243	0.248697	-2.00754
PLK2	6.05373	4.62691	0.371952	-1.42681			SLCO4C1	-3.31806	-9.96578	0.00997319	-6.64773
PDE4D	3.45263	5.39766	3.85047	1.94503			PAM	6.04935	7.94383	3.71788	1.89448
FAM159B	-2.3783	-9.96578	0.00519923	-7.58749			LOC285638	-3.03009	-1.50882	2.87043	1.52127
ADAMTS6	-2.19227	3.65558	57.594	5.84785			CAMK4	-0.52524	3.31621	14.3348	3.84145
OCLN	3.77207	2.22676	0.342623	-1.54531			EPB41L4A-AS1	3.68884	4.77079	2.11689	1.08195
MAP1B	4.25723	5.32418	2.095	1.06695			TMED7-TICAM2	-1.27838	0.36908	3.13283	1.64747
ANKRD31	-3.15288	-1.05235	4.28869	2.10054			TICAM2	0.78904	2.45929	3.18271	1.67025
HMGCR	4.56288	5.74736	2.27282	1.18448			2017-03-03	2.17329	4.02885	3.61891	1.85555
COL4A3BP	2.89342	4.23695	2.53772	1.34353			LOC101927705	-5.78604	-2.68616	8.57343	3.09987
IQGAP2	1.79575	3.09911	2.46804	1.30336			SLC22A4	1.95176	3.08669	2.19608	1.13493
F2RL2	-0.35556	1.1745	2.88797	1.53006			CDKL3	0.06872	1.81181	3.3475	1.74309
F2R	3.13591	1.56758	0.337201	-1.56832			CXCL14	-9.96578	0.08333	1059.46	10.0491
F2RL1	2.84508	-9.96578	0.00013917	-12.8109			FBXL21	-3.37161	-9.96578	0.0103504	-6.59417
SCAMP1	4.73487	5.7637	2.04037	1.02883			SPOCK1	-2.53744	1.11323	12.5592	3.65068
LHFPL2	2.28858	4.44269	4.45094	2.15411			TMEM173	3.92144	2.32753	0.331274	-1.5939
ZFYVE16	4.14601	5.37655	2.34655	1.23054			CXXC5	2.11735	5.03161	7.53841	2.91426
SSBP2	0.01285	3.56824	11.7565	3.55539			PSD2	-9.96578	-3.31305	100.617	6.65273
GPR98	-1.12632	-6.25975	0.0284895	-5.13343			IGIP	0.26917	2.80828	5.81231	2.53911
LUCAT1	3.51694	1.30157	0.215331	-2.21537			LOC101929719	-2.4522	-0.66884	3.44226	1.78336
NR2F1-AS1	-0.96056	2.52508	11.2017	3.48564			HBEGF	4.11332	3.0446	0.476744	-1.06871
NR2F1	-0.21402	3.09463	9.9084	3.30865			SRA1	4.57554	5.58511	2.01331	1.00957
FAM172A	2.22721	3.59033	2.57241	1.36312			APBB3	2.93892	4.23227	2.45097	1.29335
KIAA0825	-1.68248	0.59393	4.84473	2.27642			PCDHA3	0.46922	-1.38436	0.276706	-1.85357
ARSK	1.41115	2.51316	2.14653	1.10201			PCDHB6	2.32062	0.90835	0.37572	-1.41227
RHOBTB3	4.99805	6.64678	3.13558	1.64873			PCDHB10	-2.27944	-0.95757	2.49991	1.32188
GLRX	4.08197	5.37094	2.44353	1.28897			PCDHB13	0.13486	1.24049	2.15192	1.10563
PCSK1	-9.96578	-0.12628	916.189	9.8395			PCDHGA4	-5.48386	-2.51752	7.8155	2.96634
CAST	7.00898	8.149	2.20384	1.14002			PCDHGA7	0.44403	-3.77098	0.0538463	-4.21501
ERAP2	4.20997	1.92305	0.204912	-2.28692			PCDHGB5	3.04508	-3.70518	0.00928902	-6.75026
PAM	6.04935	7.95789	3.75431	1.90855			FCHSD1	2.56895	3.69878	2.18834	1.12983
LOC285638	-3.03009	-1.65182	2.59955	1.37826			ARAP3	0.53008	2.12987	3.031	1.5998
PJA2	4.88975	6.05572	2.24385	1.16598			PCDH1	-3.56963	-1.75639	3.51431	1.81324
CAMK4	-0.52524	3.39271	15.1155	3.91796			YIPF5	5.04422	6.14478	2.14438	1.10056
STARD4	2.41684	3.65598	2.36059	1.23915			SH3RF2	2.71193	1.12815	0.333606	-1.58378
MCC	0.29677	2.1931	3.72266	1.89633			SPINK1	-9.96578	1.11425	2164.83	11.08
TMED7-TICAM2	-1.27838	0.47052	3.36104	1.74891			ADRB2	4.04336	2.33369	0.30573	-1.70967
TICAM2	0.78904	2.47642	3.22071	1.68738			ABLIM3	2.9443	5.71458	6.82241	2.77028
PRR16	-0.13945	2.2203	5.13279	2.35974			PDGFRB	-4.14128	-1.85215	4.88762	2.28913
2017-03-03	2.17329	3.91572	3.34597	1.74243			ARSI	0.54894	-9.96578	0.000683524	-10.5147
PRRC1	5.15419	6.59882	2.72193	1.44463			ZNF300	-3.73719	-9.96578	0.0133354	-6.22859
FNIP1	2.6248	4.09088	2.7627	1.46608			TNIP1	7.76704	6.26439	0.352904	-1.50265
CSF2	1.98446	-9.96578	0.000252708	-11.9502			ANXA6	6.44734	7.47811	2.04311	1.03077
LOC101927705	-5.78604	-3.35301	5.40024	2.43302			SLU7	4.46993	5.8023	2.51816	1.33237
SLC22A4	1.95176	3.12596	2.25669	1.17421			WWC1	6.4255	5.35214	0.475209	-1.07337
CDKL3	0.06872	1.76402	3.23843	1.6953			LOC257358	-2.1709	-0.22708	3.84721	1.94381
SEC24A	4.00685	5.36304	2.56007	1.35619			LOC100268168	3.16388	2.08553	0.47357	-1.07835
LOC101927953	-1.65252	-9.96578	0.00314383	-8.31326			CREBRF	-0.87423	1.47296	5.08834	2.3472
CXCL14	-9.96578	0.70309	1627.98	10.6689			STC2	5.49483	7.64861	4.44994	2.15379
SPOCK1	-2.53744	1.2004	13.3414	3.73784			UNC5A	-0.58367	2.15706	6.68408	2.74073
FAM13B	2.61412	3.92975	2.4891	1.31562			MXD3	2.99098	3.99965	2.01206	1.00867
TMEM173	3.92144	1.94977	0.254959	-1.97167			N4BP3	0.97652	-0.23072	0.433098	-1.20724
CXXC5	2.11735	4.87766	6.7754	2.76031			ZFP2	-1.28526	0.39898	3.21372	1.68424
PSD2	-9.96578	-3.33364	99.1912	6.63214			ADAMTS2	-5.10504	0.9231	65.2609	6.02815
IGIP	0.26917	2.12046	3.60822	1.85129			C5orf45	2.97801	3.98154	2.0049	1.00353
LOC101929719	-2.4522	-0.72074	3.32063	1.73146			RASGEF1C	0.95154	2.0017	2.07075	1.05016
HBEGF	4.11332	2.57827	0.345069	-1.53504			OR4F3	-9.96578	-3.92891	65.657	6.03688
APBB3	2.93892	4.05902	2.17363	1.1201			GMDS	5.17834	3.87581	0.405413	-1.30254
PCDHA3	0.46922	-1.98559	0.182402	-2.45481			SERPINB9	2.84386	-8.41992	0.000406691	-11.2638
PCDHB5	1.12428	-5.22592	0.0122574	-6.3502			FAM50B	3.48698	-1.20767	0.0386164	-4.69464
PCDHB6	2.32062	0.93239	0.382032	-1.38823			RIOK1	5.63085	4.61955	0.4961	-1.0113
PCDHB13	0.13486	1.25881	2.17942	1.12395			LOC101928076	0.36039	-9.96578	0.000778956	-10.3262
PCDHGB2	1.25359	2.35396	2.14409	1.10037			DSP	3.55651	-1.39161	0.0323941	-4.94813
PCDHGA7	0.44403	-3.06827	0.0876382	-3.5123			BMP6	0.94162	-1.57242	0.175065	-2.51404
PCDHGB5	3.04508	-3.66994	0.0095187	-6.71502			BLOC1S5-TXNDC5	8.07119	6.76538	0.404494	-1.30581
PCDHGA10	-2.52576	-0.31514	4.62874	2.21062			TXNDC5	6.10793	4.64654	0.363144	-1.46139
ARAP3	0.53008	2.03379	2.83572	1.50372			LOC101928124	-4.44949	-9.96578	0.021849	-5.51629
PCDH1	-3.56963	-2.03718	2.89278	1.53246			PAK1IP1	6.66053	5.44312	0.430053	-1.21741
GNPDA1	4.33646	5.35447	2.02513	1.01801			GCM2	-4.17157	-9.96578	0.0180205	-5.79422
YIPF5	5.04422	6.10774	2.09002	1.06352			ELOVL2	4.99793	0.16022	0.0349707	-4.83771
SH3RF2	2.71193	1.16605	0.342487	-1.54588			EDN1	0.73272	-9.96578	0.00060177	-10.6985
PPP2R2B	-9.96578	-4.76771	36.7093	5.19808			LOC101928281	-2.64276	-9.96578	0.00624527	-7.32302
SPINK1	-9.96578	0.24192	1182.57	10.2077			PHACTR1	-1.91469	-9.96578	0.00377032	-8.0511
ADRB2	4.04336	2.30692	0.30011	-1.73644			RNF182	1.72389	0.03114	0.309336	-1.69275
ABLIM3	2.9443	5.75592	7.0207	2.81162			CD83	4.22853	1.85745	0.193301	-2.37108
SLC26A2	3.51065	4.60488	2.135	1.09424			RBM24	4.14315	2.21699	0.263128	-1.92616
ARSI	0.54894	-9.96578	0.000683524	-10.5147			RNF144B	1.32794	-2.5508	0.0679801	-3.87874
CD74	3.16329	-3.584	0.00930817	-6.74729			MBOAT1	3.45222	2.08601	0.387909	-1.36621
SYNPO	4.52421	5.66671	2.20763	1.1425			LINC00340	-9.96578	-2.12878	228.65	7.837
ZNF300	-3.73719	-9.96578	0.0133354	-6.22859			HIST1H3B	-1.73581	1.71818	10.9586	3.45399
TNIP1	7.76704	6.24075	0.347168	-1.52629			HIST1H1C	6.5108	8.18535	3.19219	1.67455
ANXA6	6.44734	7.59787	2.21995	1.15053			HIST1H2BC	2.87133	4.56048	3.22467	1.68915
CCNJL	2.65564	1.60053	0.481258	-1.05512			HIST1H2AC	4.05712	5.78649	3.31581	1.72936
SLU7	4.46993	5.80855	2.52909	1.33862			HIST1H2BD	2.45062	4.57911	4.37258	2.12848
LOC257358	-2.1709	-0.22666	3.84835	1.94424			HIST1H2BE	-9.96578	-2.04261	242.724	7.92317
LOC100268168	3.16388	2.14174	0.492385	-1.02214			HIST1H2AD	-2.55248	0.84086	10.5075	3.39335
CREBRF	-0.87423	1.61949	5.63229	2.49372			TRNAV21	-9.96578	-0.57708	670.317	9.3887
STC2	5.49483	7.69093	4.58241	2.19611			HIST1H2BK	7.17728	8.22471	2.06684	1.04743
CPEB4	1.37698	3.0208	3.12492	1.64382			PRSS16	1.60226	0.35448	0.421095	-1.24778
UNC5A	-0.58367	2.00918	6.03289	2.59285			POM121L2	-3.37192	-9.96578	0.0103526	-6.59387
ADAMTS2	-5.10504	0.99849	68.7616	6.10353			ZNF165	1.51742	0.32203	0.436667	-1.19539
RUFY1	4.74524	5.77343	2.03947	1.0282			ZSCAN12	2.26174	0.97227	0.409101	-1.28947
RASGEF1C	0.95154	2.18799	2.35618	1.23645			HCG4	1.79629	-0.65672	0.182629	-2.45301
TRIM52	1.51074	2.67333	2.23858	1.16258			ZNRD1	5.79981	4.57868	0.428947	-1.22113
FOXC1	0.32954	1.36217	2.04575	1.03263			ABCF1	6.41755	5.2285	0.438591	-1.18905
GMDS	5.17834	3.92929	0.420724	-1.24905			IER3	7.09154	5.95263	0.454104	-1.13891
SLC22A23	0.15676	1.82417	3.17644	1.66741			MUC22	-4.50994	-9.96578	0.0227838	-5.45585
FAM50B	3.48698	-1.47201	0.0321511	-4.95899			MICB	4.71311	1.68671	0.122733	-3.02641
LOC101928076	0.36039	-4.22921	0.041533	-4.5896			DDX39B	7.6891	6.41747	0.414191	-1.27163
DSP	3.55651	-1.05338	0.0409527	-4.6099			LTB	1.42559	-9.96578	0.000372268	-11.3914
BMP6	0.94162	-1.33296	0.206672	-2.27458			VARS	7.08995	5.65175	0.369025	-1.43821
BLOC1S5-TXNDC5	8.07119	6.73849	0.397025	-1.3327			NEU1	4.81333	5.88606	2.10341	1.07273
TXNDC5	6.10793	4.83348	0.413383	-1.27445			CFB	0.17627	-2.04977	0.213746	-2.22603
LOC101928124	-4.44949	-9.96578	0.021849	-5.51629			TNXB	-3.1684	-1.26391	3.74377	1.90449
GCNT2	3.95889	-9.96578	6.43065e-05	-13.9247			TAP2	6.39335	4.51898	0.272745	-1.87438
PAK1IP1	6.66053	5.57553	0.471391	-1.085			PSMB8	4.84619	3.6313	0.430805	-1.21489
TMEM14B	7.03892	5.70127	0.395664	-1.33765			TAP1	4.71305	3.05515	0.3169	-1.6579
ELOVL2	4.99793	0.73568	0.0521114	-4.26226			PSMB9	4.1197	2.51686	0.329229	-1.60284
HIVEP1	1.35155	2.51976	2.24733	1.16821			HLA-DMB	0.50239	1.95761	2.74199	1.45523
EDN1	0.73272	-2.45895	0.109449	-3.19167			HLA-DMA	2.29251	3.97071	3.20028	1.6782
LOC101928281	-2.64276	-9.96578	0.00624527	-7.32302			COL11A2	-2.68535	0.92334	12.1989	3.60868
CD83	4.22853	2.12498	0.232685	-2.10355			KIFC1	6.48896	5.48751	0.499497	-1.00145
ATXN1	0.12498	1.8053	3.20499	1.68032			LOC101929188	-0.44012	0.73353	2.25581	1.17364
RBM24	4.14315	2.00233	0.226752	-2.14082			HMGA1	8.36003	6.31482	0.242288	-2.04521
NHLRC1	-0.71764	-3.14452	0.185967	-2.42688			PPARD	5.79684	4.25624	0.343742	-1.5406
RNF144B	1.32794	-1.36246	0.15492	-2.6904			FANCE	3.68605	2.56747	0.460545	-1.11859
MBOAT1	3.45222	2.21217	0.423357	-1.24005			ARMC12	0.73795	2.3609	3.08003	1.62294
SOX4	1.49616	2.58698	2.12995	1.09082			LOC101929346	0.39404	-2.0334	0.185895	-2.42744
LINC00340	-9.96578	-2.42361	186.389	7.54217			MAPK13	4.24506	-0.90215	0.0282186	-5.14721
HIST1H3B	-1.73581	1.29481	8.17161	3.03062			CDKN1A	3.49973	4.65738	2.23094	1.15765
HIST1H1C	6.5108	7.8676	2.56115	1.35679			MDGA1	-1.7601	1.30882	8.39143	3.06892
HIST1H2BC	2.87133	4.43354	2.95307	1.56222			KCNK5	1.64121	-0.29492	0.261317	-1.93613
HIST1H2AC	4.05712	5.56288	2.83973	1.50575			TREML4	-9.96578	-2.56663	168.798	7.39915
HIST1H2BD	2.45062	4.36097	3.75901	1.91035			TREM1	-1.56019	3.06175	24.6231	4.62194
HIST1H2AD	-2.55248	0.63637	9.11884	3.18885			MDFI	3.86331	1.13916	0.151339	-2.72415
TRNAD8	-0.96568	-9.96578	0.00195298	-9.00011			TFEB	2.13407	3.50157	2.58022	1.3675
HIST1H2AJ	-0.52904	-2.60052	0.237914	-2.07149			BYSL	5.34687	4.19174	0.449027	-1.15513
ZNF165	1.51742	0.24704	0.414552	-1.27038			C6orf132	-0.83054	-9.96578	0.00177836	-9.13524
ZSCAN12	2.26174	0.96743	0.40773	-1.29431			CRIP3	-2.31594	-9.96578	0.00497929	-7.64985
ZNF311	0.92191	-8.72252	0.0012495	-9.64443			CAPN11	-9.96578	-4.64195	40.0529	5.32384
HCG4	1.79629	-0.85747	0.158906	-2.65376			SLC29A1	6.48653	5.45782	0.490148	-1.02871
HCG4B	-2.63497	-4.34084	0.306537	-1.70586			NFKBIE	3.8982	2.21552	0.311503	-1.68268
ABCF1	6.41755	5.24419	0.443388	-1.17336			TMEM151B	-9.96578	-4.11943	57.5346	5.84636
IER3	7.09154	5.34055	0.297099	-1.75098			ENPP5	1.45	-0.53569	0.252491	-1.98569
DDR1	4.64587	3.40904	0.424303	-1.23683			GPR115	-4.62867	1.74584	82.9695	6.37451
MUC22	-4.50994	-9.96578	0.0227838	-5.45585			CENPQ	4.38316	3.33215	0.482628	-1.05102
HCP5	1.30327	0.08518	0.429852	-1.21809			C6orf141	3.166	0.19622	0.127645	-2.96979
MICB	4.71311	1.60272	0.115792	-3.11039			FAM83B	-0.34677	-9.96578	0.00127171	-9.61901
LTB	1.42559	-9.96578	0.000372268	-11.3914			COL21A1	-2.01546	-9.96578	0.00404311	-7.95032
VARS	7.08995	5.56566	0.34765	-1.52429			BAG2	6.30209	5.08949	0.431488	-1.21261
NELFE	7.19006	6.07812	0.462673	-1.11194			LGSN	1.23908	-1.28785	0.173508	-2.52693
TNXB	-3.1684	-1.62279	2.91929	1.54562			LOC100507172	-2.5139	-9.96578	0.00571161	-7.45189
LOC101929163	-9.96578	-3.53828	86.0741	6.42751			FAM135A	3.11687	0.58937	0.173438	-2.52751
TAP2	6.39335	4.40753	0.252469	-1.98582			OGFRL1	5.80707	3.80662	0.249922	-2.00045
PSMB8	4.84619	3.02556	0.283097	-1.82063			LINC00472	-3.91218	-9.96578	0.0150551	-6.0536
TAP1	4.71305	2.80001	0.265532	-1.91304			KCNQ5	0.53418	-9.96578	0.000690552	-10.5
PSMB9	4.1197	2.10082	0.246749	-2.01888			KCNQ5-IT1	-0.9543	-9.96578	0.00193764	-9.01149
HLA-DMA	2.29251	3.70993	2.67107	1.41742			MB21D1	4.28297	3.01971	0.416602	-1.26326
TAPBP	6.91901	5.83229	0.47083	-1.08672			MTO1	3.82566	2.73224	0.46865	-1.09342
SYNGAP1	1.33911	2.83413	2.81869	1.49503			TTK	5.30821	4.08124	0.427215	-1.22697
ITPR3	5.27565	4.10597	0.444521	-1.16967			TPBG	5.28014	3.86187	0.374161	-1.41827
LOC101929188	-0.44012	0.68204	2.17673	1.12216			ME1	5.68751	4.60574	0.472449	-1.08177
HMGA1	8.36003	6.13317	0.213623	-2.22686			SNAP91	-2.97175	-9.96578	0.00784489	-6.99403
PPARD	5.79684	4.2944	0.352956	-1.50244			NT5E	6.76038	5.08729	0.313579	-1.6731
FANCE	3.68605	2.40559	0.411664	-1.28046			SNX14	5.33928	4.21814	0.459731	-1.12114
ARMC12	0.73795	1.88974	2.22189	1.15178			SYNCRIP	6.64956	5.26274	0.382406	-1.38682
MAPK13	4.24506	-0.63539	0.0339498	-4.88045			SNORD50B	3.16904	1.36774	0.286917	-1.80129
MDGA1	-1.7601	1.48285	9.46723	3.24294			ORC3	4.64264	3.43049	0.431626	-1.21215
KCNK5	1.64121	-0.77666	0.187133	-2.41787			SRSF12	2.52604	0.25529	0.207222	-2.27075
TREM1	-1.56019	2.31276	14.6513	3.87296			PM20D2	4.69063	2.31708	0.19297	-2.37355
MDFI	3.86331	0.41046	0.091325	-3.45285			UBE2J1	6.11638	4.78175	0.396494	-1.33463
TFEB	2.13407	3.46485	2.51539	1.33078			ANKRD6	2.01331	0.98608	0.49065	-1.02723
BYSL	5.34687	4.15164	0.436718	-1.19523			LYRM2	4.93853	3.76325	0.442798	-1.17528
DLK2	0.88527	-3.11556	0.0624638	-4.00084			MANEA	3.34132	2.05796	0.410836	-1.28337
NFKBIE	3.8982	1.93946	0.257252	-1.95875			NDUFAF4	5.42922	3.68358	0.298201	-1.74564
RUNX2	-1.11675	1.63354	6.72852	2.75029			MMS22L	2.87318	1.65496	0.429814	-1.21822
ENPP5	1.45	-1.2189	0.157246	-2.6689			COQ3	3.49333	2.30618	0.439168	-1.18715
GPR115	-4.62867	1.63232	76.6913	6.26099			LOC101927365	0.24252	-1.7265	0.255425	-1.96903
C6orf141	3.166	-0.24091	0.0942792	-3.40692			TSTD3	3.64279	2.35295	0.408994	-1.28985
FAM83B	-0.34677	-8.53832	0.00342057	-8.19155			CCNC	5.75047	4.2936	0.364284	-1.45686
BAG2	6.30209	5.09399	0.432838	-1.2081			PRDM13	-0.66712	-9.96578	0.0015879	-9.29867
LGSN	1.23908	-1.63515	0.136387	-2.87423			POPDC3	5.56815	4.38323	0.43985	-1.18492
LOC101928353	-2.06041	-9.96578	0.00417104	-7.90538			PREP	4.87989	3.59589	0.410655	-1.284
FAM135A	3.11687	0.65263	0.181212	-2.46425			ATG5	4.03768	2.54126	0.35443	-1.49643
OGFRL1	5.80707	3.94779	0.275614	-1.85928			BEND3	1.43531	0.41202	0.491994	-1.02329
LINC00472	-3.91218	-9.96578	0.0150551	-6.0536			CEP57L1	3.03866	1.46105	0.335037	-1.57761
KCNQ5	0.53418	-8.50107	0.00190599	-9.03524			C6orf183	-9.96578	-3.07478	118.686	6.891
KCNQ5-IT1	-0.9543	-9.96578	0.00193764	-9.01149			SMPD2	3.43451	2.1503	0.410594	-1.28421
C6orf147	2.39127	1.18356	0.432955	-1.20771			ZBTB24	3.30838	2.26529	0.485288	-1.04309
MB21D1	4.28297	2.90705	0.385307	-1.37592			GTF3C6	6.23748	5.00975	0.426988	-1.22773
MTO1	3.82566	2.80952	0.49444	-1.01613			RPF2	5.85345	4.31686	0.344701	-1.53658
COL12A1	3.28359	4.49027	2.30806	1.20668			TUBE1	3.40636	1.70129	0.306707	-1.70507
SH3BGRL2	2.45607	1.1679	0.409472	-1.28816			DSE	5.04756	3.36979	0.312564	-1.67778
TTK	5.30821	4.24206	0.477592	-1.06615			FAM162B	-1.10599	-9.96578	0.00215246	-8.8598
TPBG	5.28014	3.59826	0.311677	-1.68188			ROS1	-9.96578	-5.70533	19.1657	4.26045
ME1	5.68751	4.55744	0.456895	-1.13007			MCM9	2.85642	1.53435	0.399962	-1.32207
SNAP91	-2.97175	-9.96578	0.00784489	-6.99403			ASF1A	5.42533	4.20329	0.428677	-1.22204
NT5E	6.76038	5.11103	0.318783	-1.64935			FAM184A	1.3446	0.34156	0.498948	-1.00304
SNX14	5.33928	4.18509	0.449319	-1.15419			RNF217	1.2926	-0.33883	0.322768	-1.63143
SYNCRIP	6.64956	5.40037	0.420683	-1.2492			HDDC2	6.56626	5.54222	0.491737	-1.02404
SNHG5	9.59617	8.41037	0.43958	-1.1858			LOC101928096	-2.77209	-9.96578	0.00683097	-7.19369
GJB7	0.32498	-1.535	0.27548	-1.85998			CENPW	6.16324	4.88495	0.412285	-1.27829
SMIM8	3.07098	-9.96578	0.000118999	-13.0368			LAMA2	-2.07655	-4.64649	0.16841	-2.56995
ORC3	4.64264	3.57775	0.478011	-1.06488			ARHGAP18	4.05022	2.92866	0.459598	-1.12155
SRSF12	2.52604	0.16969	0.195284	-2.35635			EPB41L2	5.93063	4.43266	0.354051	-1.49797
PM20D2	4.69063	2.55736	0.227939	-2.13328			CTGF	4.56463	1.9846	0.167237	-2.58003
UBE2J1	6.11638	4.88246	0.425162	-1.23391			SLC18B1	3.62686	1.56991	0.240324	-2.05695
MDN1	2.36218	1.0688	0.407996	-1.29337			SGK1	3.49253	5.82943	5.05215	2.3369
MANEA	3.34132	2.23468	0.464374	-1.10664			ALDH8A1	-4.67608	-9.96578	0.0255646	-5.28971
NDUFAF4	5.42922	3.65107	0.291557	-1.77815			LINC00271	-3.59042	-1.48329	4.30835	2.10713
FAXC	1.87351	0.69184	0.440842	-1.18167			LOC644135	-9.96578	-4.56684	42.1935	5.39895
COQ3	3.49333	2.23979	0.419418	-1.25354			MTFR2	3.85034	2.75238	0.467177	-1.09796
LOC101927365	0.24252	-1.23877	0.358166	-1.4813			MAP7	1.59301	4.20895	6.13026	2.61595
CCNC	5.75047	4.31555	0.369869	-1.43491			TNFAIP3	4.6591	0.97642	0.0778762	-3.68267
PRDM13	-0.66712	-9.96578	0.0015879	-9.29867			LOC100507557	-2.69016	-1.33208	2.56343	1.35807
GRIK2	-9.96578	-5.21514	26.9207	4.75064			STXBP5	2.73425	4.43674	3.25463	1.70249
POPDC3	5.56815	4.33622	0.42575	-1.23192			RAET1E-AS1	-9.96578	-2.1988	217.819	7.76699
PREP	4.87989	3.8454	0.488189	-1.03449			RAET1G	0.07039	2.79981	6.63187	2.72941
ATG5	4.03768	2.74832	0.409133	-1.28936			ULBP2	1.51259	4.27069	6.76505	2.7581
PDSS2	3.43092	2.22197	0.432585	-1.20894			RAET1L	-1.60577	1.40936	8.08434	3.01513
CEP57L1	3.03866	1.54559	0.355256	-1.49307			TIAM2	-1.67375	1.03004	6.51508	2.70378
C6orf183	-9.96578	-4.25461	52.3885	5.71118			LOC100289495	-1.65075	-0.09534	2.93917	1.55541
SMPD2	3.43451	2.17307	0.417126	-1.26144			RPS6KA2-IT1	-2.5832	-9.96578	0.00599266	-7.38259
GTF3C6	6.23748	4.87684	0.389411	-1.36064			DLL1	-9.96578	-0.64422	639.837	9.32156
RPF2	5.85345	4.21426	0.321038	-1.63918			LOC101929692	-1.4392	-9.96578	0.0027117	-8.52658
SLC16A10	-0.32862	-3.1339	0.143063	-2.80528			LOC442497	-5.26287	-9.96578	0.0383956	-4.70292
TSPYL1	4.8116	3.79396	0.493924	-1.01764			PDGFA	2.57765	4.89696	4.99092	2.31931
DSE	5.04756	3.44555	0.329416	-1.60202			FLJ44511	-4.08488	-1.41962	6.34342	2.66526
RWDD1	5.53306	4.48852	0.484802	-1.04453			ADAP1	0.87228	2.15009	2.42471	1.27781
FAM162B	-1.10599	-9.96578	0.00215246	-8.8598			MICALL2	3.441	4.87754	2.70671	1.43654
MCM9	2.85642	1.72845	0.457561	-1.12796			MAFK	4.67596	6.51204	3.57036	1.83607
ASF1A	5.42533	3.99961	0.372233	-1.42572			PSMG3-AS1	0.17529	1.92061	3.35268	1.74531
FAM184A	1.3446	0.29892	0.484414	-1.04569			LOC101927125	1.0358	-9.96578	0.000487747	-11.0016
GJA1	-0.65216	-9.96578	0.00157152	-9.31362			LFNG	-0.37631	1.30454	3.20617	1.68085
RNF217	1.2926	0.0923	0.435184	-1.2003			CARD11	-0.23356	-8.55556	0.00312485	-8.322
HDDC2	6.56626	5.42257	0.4526	-1.14369			LOC100129603	-9.96578	-3.59573	82.7139	6.37006
CENPW	6.16324	4.79595	0.387621	-1.36728			SLC29A4	1.61112	2.61602	2.00681	1.0049
LAMA2	-2.07655	-4.36039	0.20535	-2.28384			RNF216-IT1	-2.85902	-9.96578	0.00725524	-7.10676
EPB41L2	5.93063	4.69311	0.424103	-1.23751			VWDE	1.39407	-0.43796	0.28087	-1.83203
CTGF	4.56463	1.71607	0.138835	-2.84856			CDCA7L	5.83042	4.75208	0.473575	-1.07834
SLC18B1	3.62686	1.43558	0.218957	-2.19128			IL6	3.12495	1.49681	0.323506	-1.62814
RPS12	9.38403	8.25803	0.458186	-1.12599			LOC101927841	1.34429	0.2528	0.469279	-1.09148
EYA4	-4.934	-9.96578	0.0305691	-5.03178			DFNA5	3.76213	5.42736	3.17164	1.66523
SGK1	3.49253	5.79567	4.9353	2.30314			NFE2L3	5.44335	3.07018	0.19302	-2.37318
ALDH8A1	-4.67608	-9.96578	0.0255646	-5.28971			LOC101928025	-3.33878	-9.96578	0.0101175	-6.627
MYB	0.85377	-0.43082	0.410487	-1.28459			HOXA-AS4	-1.81295	-9.96578	0.00351361	-8.15283
MAP7	1.59301	4.21122	6.13988	2.61821			HOXA11	2.28968	1.22803	0.479082	-1.06165
TNFAIP3	4.6591	1.01788	0.0801464	-3.64122			JAZF1	1.61059	2.68345	2.1036	1.07286
EPM2A	1.16617	2.45453	2.44251	1.28836			LOC401317	-2.6212	1.1361	13.5227	3.75731
LOC100507557	-2.69016	-0.82275	3.64876	1.8674			TRIL	-4.37938	-9.96578	0.0208126	-5.5864
STXBP5	2.73425	4.44913	3.2827	1.71488			WIPF3	0.86559	-2.82453	0.0774752	-3.69012
RAET1G	0.07039	2.54736	5.56724	2.47696			BBS9	2.28243	3.69884	2.6692	1.41641
ULBP2	1.51259	4.23996	6.62248	2.72737			ANLN	7.63341	6.27994	0.391351	-1.35347
ULBP1	1.697	2.75407	2.0807	1.05707			ELMO1	-3.01429	-9.96578	0.00807966	-6.95149
RAET1L	-1.60577	0.96262	5.93148	2.56839			AMPH	0.57743	2.51807	3.83877	1.94064
TIAM2	-1.67375	1.28706	7.78561	2.96081			INHBA	-4.78547	3.39372	289.857	8.1792
LOC101928899	-3.20514	-9.96578	0.0092224	-6.76064			INHBA-AS1	-9.96578	-4.58013	41.8066	5.38566
TULP4	1.52071	2.64533	2.18045	1.12463			GLI3	-5.51928	0.91178	86.2859	6.43105
SLC22A3	1.53107	-2.15292	0.0778052	-3.68399			UPP1	8.68447	5.46954	0.107699	-3.21493
PARK2	-3.33796	-9.96578	0.0101118	-6.62782			ABCA13	-0.12252	-9.96578	0.00108864	-9.84326
LOC100289495	-1.65075	-0.18356	2.76484	1.4672			COBL	3.46787	1.88256	0.333252	-1.58532
MPC1	1.62946	2.71266	2.11874	1.08321			LOC100128885	-2.19557	-3.44943	0.419324	-1.25386
RPS6KA2	3.99001	2.90777	0.472294	-1.08224			LOC100996402	3.10753	0.86713	0.211628	-2.2404
DLL1	-9.96578	-0.40593	754.75	9.55986			LOC101929245	-1.90849	-9.96578	0.00375417	-8.05729
LOC442497	-5.26287	-9.96578	0.0383956	-4.70292			ZNF117	0.30773	2.23872	3.81318	1.931
PDGFA	2.57765	4.73692	4.46689	2.15927			ERV3-1	0.99803	2.60472	3.04552	1.60669
FLJ44511	-4.08488	-1.6989	5.227	2.38598			TPST1	3.71618	4.9705	2.38556	1.25433
ADAP1	0.87228	1.96655	2.13505	1.09427			TRIM74	-1.64267	1.24851	7.41875	2.89118
MICALL2	3.441	4.6749	2.35201	1.2339			LINC00035	-1.10935	1.07651	4.54999	2.18586
MAFK	4.67596	6.28704	3.05479	1.61108			CLDN3	3.87488	0.63499	0.105851	-3.23989
PSMG3-AS1	0.17529	1.64035	2.76074	1.46505			LAT2	1.91234	0.01199	0.267878	-1.90035
LOC101927391	0.35039	-0.66923	0.493246	-1.01962			GTF2IRD1	3.99899	5.7232	3.304	1.72421
VWDE	1.39407	-0.47113	0.274486	-1.8652			NCF1	-4.26595	-0.85475	10.6384	3.4112
IL6	3.12495	0.84387	0.205744	-2.28108			GTF2IRD2	3.77925	4.95899	2.26535	1.17973
STK31	-0.20113	-9.96578	0.0011496	-9.76465			GTF2IRD2B	1.00304	2.71703	3.28068	1.71399
DFNA5	3.76213	5.3986	3.10905	1.63647			HSPB1	7.75232	9.03889	2.43948	1.28657
NFE2L3	5.44335	3.19505	0.210472	-2.2483			GNAI1	4.69251	6.0806	2.61731	1.38809
JAZF1	1.61059	2.80513	2.28872	1.19454			CD36	-9.96578	-3.55562	85.0455	6.41016
LOC401317	-2.6212	1.17909	13.9316	3.80029			STEAP1	4.41719	3.16679	0.420333	-1.2504
WIPF3	0.86559	-3.45152	0.0501673	-4.31711			SAMD9	-0.68696	-3.7711	0.117918	-3.08415
BBS9	2.28243	3.80299	2.86903	1.52056			SAMD9L	-5.40853	-9.96578	0.0424746	-4.55726
AMPH	0.57743	2.56284	3.95975	1.98541			TFPI2	5.69871	8.83985	8.8222	3.14114
INHBA	-4.78547	3.3837	287.85	8.16917			GNG11	4.90093	7.83376	7.63605	2.93283
GLI3	-5.51928	1.31722	114.285	6.8365			BET1	5.41585	6.68177	2.40481	1.26592
TBRG4	6.18365	5.17643	0.497503	-1.00722			PON3	2.0997	-1.39322	0.0888232	-3.49292
UPP1	8.68447	5.3498	0.0991205	-3.33467			NPTX2	0.70444	4.13017	10.746	3.42573
ABCA13	-0.12252	-9.64554	0.00135921	-9.52302			GAL3ST4	-2.50066	-0.1627	5.05587	2.33796
GRB10	3.63044	4.93827	2.47569	1.30783			GPC2	-0.77514	0.34984	2.18098	1.12498
COBL	3.46787	2.04581	0.373179	-1.42206			ZCWPW1	1.17624	2.38843	2.31688	1.21218
LOC100996402	3.10753	1.08838	0.246704	-2.01915			NYAP1	-2.57878	-0.09181	5.60599	2.48697
LOC101929245	-1.90849	-9.96578	0.00375417	-8.05729			FBXO24	-0.60438	0.68801	2.44933	1.29238
ZNF117	0.30773	2.4693	4.47402	2.16157			PCOLCE	2.0015	3.90426	3.73928	1.90276
ERV3-1	0.99803	2.69472	3.24156	1.69669			MOSPD3	4.77185	5.81332	2.05833	1.04147
TPST1	3.71618	4.89314	2.26101	1.17696			ACHE	-1.43092	0.93019	5.13763	2.3611
TRIM74	-1.64267	0.97664	6.14454	2.61931			VGF	0.60302	4.90181	19.6818	4.29879
LINC00035	-1.10935	0.54075	3.13854	1.65009			CLDN15	1.86108	3.37134	2.84861	1.51026
CLDN3	3.87488	0.38515	0.0890198	-3.48973			LOC101927746	3.77201	2.74277	0.489966	-1.02925
CLDN4	1.41751	-3.16519	0.041732	-4.5827			ORAI2	2.71303	3.98703	2.41832	1.274
GTF2IRD1	3.99899	5.59168	3.01611	1.59269			RASA4B	0.69997	2.67004	3.91787	1.97007
GTF2IRD2	3.77925	4.87893	2.14306	1.09967			RASA4	0.38192	2.30925	3.80352	1.92734
GTF2IRD2B	1.00304	2.57344	2.96988	1.57041			NFE4	-1.16281	0.96899	4.38264	2.1318
HSPB1	7.75232	8.8236	2.1013	1.07128			HBP1	3.25669	5.01189	3.37574	1.7552
UPK3B	1.14377	-0.10944	0.419514	-1.25321			LAMB1	4.31121	5.53653	2.33807	1.22532
GNAI1	4.69251	6.07714	2.61104	1.38463			NRCAM	-3.06241	1.91468	31.4958	4.97709
SEMA3E	-0.86736	-9.96578	0.00182433	-9.09842			TES	5.89422	2.40327	0.0889444	-3.49095
STEAP1	4.41719	3.30297	0.461941	-1.11422			CAV2	7.8451	6.46668	0.38464	-1.37842
AKAP9	1.74238	2.80284	2.08559	1.06046			CAV1	7.69374	6.59119	0.46569	-1.10256
TFPI2	5.69871	8.56199	7.27671	2.86329			CTTNBP2	-5.51327	-9.96578	0.0456729	-4.45252
GNG11	4.90093	7.63609	6.65833	2.73516			FAM71F2	-1.69859	0.62549	5.00746	2.32408
BET1	5.41585	6.54819	2.19213	1.13233			CALU	7.6443	8.82002	2.25906	1.17572
NPTX2	0.70444	3.78026	8.43168	3.07582			CCDC136	0.43715	1.74769	2.48034	1.31054
ZKSCAN1	2.99139	4.53091	2.90697	1.53952			KCP	-5.25384	-1.03744	18.5893	4.2164
GAL3ST4	-2.50066	-0.29266	4.62035	2.208			CPA4	-0.5156	3.69306	18.4898	4.20866
PPP1R35	5.95806	4.8147	0.452704	-1.14336			MEST	5.5413	2.37817	0.111636	-3.16313
NYAP1	-2.57878	-0.4553	4.35744	2.12348			MIR29A	0.74482	-9.96578	0.000596744	-10.7106
PCOLCE	2.0015	3.5472	2.91945	1.54569			LOC646329	-0.21357	-1.80552	0.331723	-1.59195
ACHE	-1.43092	0.42796	3.62726	1.85888			LRGUK	-2.17623	-0.79717	2.60099	1.37906
VGF	0.60302	4.38688	13.7739	3.78386			KLRG2	-1.83675	-9.96578	0.00357205	-8.12903
CLDN15	1.86108	3.21946	2.56397	1.35838			WEE2-AS1	-2.3585	-0.56582	3.46456	1.79267
LOC101927746	3.77201	2.58159	0.438174	-1.19042			EPHB6	-0.85667	1.01949	3.67096	1.87616
ORAI2	2.71303	3.90395	2.28299	1.19092			CLCN1	-4.26877	-9.96578	0.0192764	-5.69702
RASA4B	0.69997	2.41406	3.28089	1.71409			EPHA1	-3.40818	-9.96578	0.0106161	-6.5576
RASA4	0.38192	1.95774	2.98104	1.57582			CTAGE6	-1.18369	-2.46854	0.410414	-1.28485
FBXL13	0.5502	1.80463	2.38572	1.25442			ARHGEF35	2.5817	0.53252	0.241622	-2.04918
HBP1	3.25669	4.94942	3.23269	1.69274			OR2A7	-1.20604	-3.058	0.277016	-1.85196
LAMB1	4.31121	5.57087	2.3944	1.25967			CTAGE8	0.04832	-2.51175	0.169567	-2.56007
NRCAM	-3.06241	2.2756	40.4483	5.33801			ARHGEF5	2.8575	1.09248	0.294223	-1.76502
IMMP2L	4.16538	3.0329	0.45613	-1.13248			ZNF425	0.05616	2.10516	4.13819	2.049
GPR85	-9.96578	-3.98622	63.0997	5.97956			ZNF467	1.03627	3.87013	7.12979	2.83386
TES	5.89422	2.64431	0.105119	-3.24991			SSPO	-3.70389	1.08373	27.6195	4.78762
CAV2	7.8451	6.42397	0.373421	-1.42113			ZNF862	-0.12103	1.89496	4.04459	2.01599
CTTNBP2	-5.51327	-9.96578	0.0456729	-4.45252			LRRC61	2.72619	1.26137	0.36228	-1.46482
FAM71F2	-1.69859	0.50114	4.59392	2.19973			ASIC3	-0.54107	2.64228	9.08415	3.18335
CALU	7.6443	8.87058	2.33963	1.22628			SMARCD3	3.36943	5.46865	4.28479	2.09923
CCDC136	0.43715	1.66645	2.34454	1.2293			PRKAG2-AS1	3.1427	4.67652	2.89553	1.53383
KLHDC10	3.18569	4.28866	2.14797	1.10297			XRCC2	4.49361	3.23472	0.417865	-1.25889
CPA4	-0.5156	3.90126	21.3603	4.41686			EN2	-0.59301	0.96438	2.9432	1.55739
MEST	5.5413	2.4033	0.113597	-3.13801			LINC01006	-2.92116	0.13425	8.31324	3.05541
MIR29A	0.74482	-9.96578	0.000596744	-10.7106			RNF32	0.27533	2.38676	4.3212	2.11143
CREB3L2	3.50604	5.09222	3.00254	1.58618			WDR60	2.92249	3.96017	2.05293	1.03768
KLRG2	-1.83675	-9.96578	0.00357205	-8.12903			ZNF596	-0.25898	2.21543	5.55736	2.4744
WEE2-AS1	-2.3585	-0.22385	4.3913	2.13465			LOC101927997	-9.96578	-3.43258	92.6167	6.5332
EPHB6	-0.85667	0.69569	2.93297	1.55236			CLDN23	2.09517	0.99352	0.465983	-1.10165
EPHA1	-3.40818	-9.96578	0.0106161	-6.5576			LOC101929248	-4.39375	-9.96578	0.0210208	-5.57204
CTAGE6	-1.18369	-2.57567	0.381042	-1.39198			GATA4	-0.14224	2.64792	6.91703	2.79015
CTAGE4	-0.16513	-2.10399	0.260823	-1.93886			DEFB134	-9.96578	-2.37164	193.225	7.59414
ARHGEF35	2.5817	0.42359	0.22405	-2.15811			FAM66D	0.89543	2.06	2.24165	1.16456
CTAGE8	0.04832	-2.69032	0.149826	-2.73864			KIAA1456	-0.97965	0.78248	3.39197	1.76212
ARHGEF5	2.8575	1.08509	0.292719	-1.77241			PDGFRL	0.78869	2.48673	3.2446	1.69804
ZNF425	0.05616	1.97357	3.77743	1.9174			CSGALNACT1	1.30161	4.95008	12.5401	3.64847
ZNF467	1.03627	3.30916	4.83291	2.27289			LGI3	-0.84145	1.04927	3.70821	1.89072
SSPO	-3.70389	0.60629	19.8378	4.31018			BMP1	4.39916	5.47422	2.10681	1.07506
ZNF862	-0.12103	1.58477	3.2621	1.7058			PDLIM2	4.99769	0.21728	0.0363876	-4.78041
LRRC61	2.72619	0.68072	0.242244	-2.04547			LOC254896	2.37299	3.78891	2.66831	1.41593
ASIC3	-0.54107	2.12724	6.35686	2.66831			TNFRSF10C	-3.20593	0.08177	9.76558	3.28771
SMARCD3	3.36943	5.29007	3.78592	1.92064			TNFRSF10D	5.13728	3.63975	0.354158	-1.49754
PAXIP1-AS2	0.19431	1.36381	2.24933	1.1695			TNFRSF10A	4.90021	3.89831	0.499342	-1.0019
EN2	-0.59301	0.96493	2.94433	1.55794			LOXL2	7.53587	8.63132	2.1368	1.09545
LINC01006	-2.92116	-0.11495	6.99448	2.80622			NEFM	1.16777	-1.32889	0.177187	-2.49666
RNF32	0.27533	2.3272	4.14645	2.05188			PNMA2	4.87543	3.27585	0.329975	-1.59957
WDR60	2.92249	3.94647	2.03352	1.02398			STMN4	-9.96578	0.0967	1069.32	10.0625
ZNF596	-0.25898	2.13438	5.25378	2.39336			EPHX2	3.17886	4.38184	2.30214	1.20298
DEFB1	-1.52027	-9.96578	0.00286846	-8.44551			CLU	6.30899	7.6138	2.47052	1.30481
LOC101927997	-9.96578	-3.21361	107.797	6.75218			FZD3	3.04296	0.93887	0.232597	-2.10409
LOC100131608	-9.96578	-3.91356	66.359	6.05222			RBPMS-AS1	1.1181	-9.96578	0.0004607	-11.0839
LOC101929013	-9.96578	-3.15697	112.114	6.80882			RBPMS	6.28107	-2.77215	0.0018824	-9.05321
LOC101929248	-4.39375	-9.96578	0.0210208	-5.57204			GPR124	-0.76693	1.65633	5.36383	2.42326
FAM167A	3.11773	0.1598	0.128699	-2.95793			PPAPDC1B	4.8481	6.10874	2.39602	1.26064
GATA4	-0.14224	2.69463	7.14467	2.83687			LETM2	3.12436	1.60963	0.34996	-1.51474
C8orf49	-3.87661	-1.38013	5.64308	2.49648			PLEKHA2	2.68303	3.83448	2.22138	1.15145
DEFB134	-9.96578	-1.85037	277.321	8.11541			CEBPD	4.00085	5.27578	2.41987	1.27493
KIAA1456	-0.97965	1.02922	4.02466	2.00887			SNAI2	0.67175	4.27152	12.1238	3.59977
PDGFRL	0.78869	2.11826	2.51329	1.32958			SOX17	-0.45186	-9.96578	0.0013678	-9.51393
MTUS1	3.05832	-6.6951	0.00115859	-9.75342			RP1	-1.58685	-5.15457	0.0843348	-3.56773
SH2D4A	5.29508	6.57928	2.43547	1.2842			SDR16C5	2.2764	-9.96578	0.000206413	-12.2422
CSGALNACT1	1.30161	4.93552	12.4141	3.63391			CA8	-2.73497	-9.96578	0.00665746	-7.23081
LGI3	-0.84145	1.06159	3.74001	1.90304			ADHFE1	-1.98806	-0.32397	3.16915	1.66409
PDLIM2	4.99769	-0.32991	0.024902	-5.3276			C8orf46	1.05567	-2.36259	0.093541	-3.41826
TNFRSF10C	-3.20593	0.27175	11.14	3.47768			HNF4G	-0.94139	-9.96578	0.00192038	-9.02439
TNFRSF10D	5.13728	3.57462	0.338526	-1.56266			IL7	0.80931	-9.96578	0.000570653	-10.7751
TNFRSF10A	4.90021	3.77589	0.458721	-1.12431			CHMP4C	4.29806	2.91308	0.382894	-1.38498
LOC389641	2.41623	1.1817	0.424979	-1.23454			CA2	4.49666	3.00877	0.356534	-1.48789
LOXL2	7.53587	8.67915	2.20884	1.14329			LOC101929709	-0.59623	1.04844	3.12676	1.64467
NEFM	1.16777	-2.14569	0.100589	-3.31346			TMEM55A	3.68512	4.95705	2.41484	1.27193
PNMA2	4.87543	3.13292	0.298851	-1.7425			GEM	2.15791	4.37035	4.63457	2.21244
STMN4	-9.96578	-0.47629	718.825	9.4895			SDC2	1.51815	4.86263	10.1575	3.34448
EPHX2	3.17886	4.28619	2.15445	1.10732			MATN2	3.39242	4.83798	2.72369	1.44556
FZD3	3.04296	0.96021	0.236064	-2.08275			SPAG1	3.77644	2.42835	0.392811	-1.34809
RBPMS-AS1	1.1181	-9.96578	0.0004607	-11.0839			FZD6	5.84358	4.52755	0.40164	-1.31603
GPR124	-0.76693	1.66912	5.41158	2.43605			RIMS2	2.46516	-2.10165	0.0421942	-4.56681
PPAPDC1B	4.8481	5.89823	2.07072	1.05013			ZFPM2	0.6914	-2.29853	0.125876	-2.98993
LETM2	3.12436	1.60462	0.348747	-1.51975			PKHD1L1	-3.72688	-9.96578	0.0132405	-6.2389
PLEKHA2	2.68303	4.01656	2.52019	1.33353			MAL2	3.41819	-9.96578	9.35455e-05	-13.384
HGSNAT	3.88231	5.07663	2.28838	1.19433			DEPTOR	0.39687	3.77498	10.397	3.3781
LOC101929678	4.46161	5.61109	2.21834	1.14948			ZHX2	2.57969	1.53792	0.485731	-1.04177
SNAI2	0.67175	4.55208	14.7264	3.88033			FBXO32	0.4735	3.23407	6.77667	2.76058
SOX17	-0.45186	-9.96578	0.0013678	-9.51393			LOC101927612	-0.37637	0.77244	2.21731	1.14881
SDR16C5	2.2764	-9.96578	0.000206413	-12.2422			TRIB1	1.50106	3.25347	3.36922	1.75241
CA8	-2.73497	-9.96578	0.00665746	-7.23081			FAM84B	2.08515	-9.96578	0.000235671	-12.0509
LOC101060153	-2.20833	-9.96578	0.0046214	-7.75745			LOC101927679	-1.78317	-9.96578	0.00344182	-8.18261
TCF24	-2.03009	-9.96578	0.00408431	-7.93569			LOC100507101	1.98476	0.38828	0.330682	-1.59649
LOC100132891	-0.11026	1.83815	3.85948	1.94841			GSDMC	-9.96578	-3.25398	104.822	6.7118
HNF4G	-0.94139	-9.96578	0.00192038	-9.02439			KCNQ3	1.85493	-0.52072	0.192689	-2.37566
IL7	0.80931	-9.96578	0.000570653	-10.7751			LRRC6	1.26124	-0.0814	0.3943	-1.34263
CHMP4C	4.29806	2.70745	0.332031	-1.59061			ST3GAL1	1.49888	-0.04046	0.344044	-1.53933
CA2	4.49666	2.57947	0.264769	-1.9172			TSNARE1	1.02945	2.17586	2.21364	1.14642
TMEM55A	3.68512	4.8673	2.2692	1.18218			BAI1	-3.11187	0.13011	9.46097	3.24199
GEM	2.15791	4.4656	4.9509	2.30769			GLI4	3.45628	4.54397	2.12533	1.08769
SDC2	1.51815	4.75971	9.45817	3.24156			RHPN1-AS1	0.73588	-0.66106	0.379732	-1.39695
MATN2	3.39242	4.99789	3.04293	1.60546			GSDMD	5.10493	1.69996	0.0944064	-3.40497
SPAG1	3.77644	2.63162	0.452244	-1.14483			LOC101928160	-9.96578	-2.85652	138.071	7.10926
LOC101927221	0.3215	-1.67298	0.250958	-1.99448			FAM83H	4.03742	2.48965	0.342038	-1.54777
FZD6	5.84358	4.66522	0.441855	-1.17836			FAM83H-AS1	1.58289	0.35395	0.42663	-1.22894
CTHRC1	4.84501	3.55117	0.407864	-1.29384			NRBP2	3.63709	5.22566	3.0075	1.58857
RIMS2	2.46516	-2.24185	0.0382867	-4.70701			PARP10	1.32509	-1.38544	0.152774	-2.71053
ZFPM2	0.6914	-1.60373	0.203749	-2.29513			KIAA1875	-1.38833	-2.96748	0.33468	-1.57915
PKHD1L1	-3.72688	-9.96578	0.0132405	-6.2389			LOC377711	0.87742	2.01915	2.20645	1.14173
MAL2	3.41819	-3.2546	0.00980145	-6.67279			BOP1	5.12641	4.12156	0.498321	-1.00485
DEPTOR	0.39687	3.93133	11.5871	3.53445			LOC101928953	-1.19505	0.30002	2.81878	1.49507
COL14A1	-3.05485	-1.6772	2.59844	1.37765			FAM138C	-2.96889	-9.96578	0.00782936	-6.99689
FBXO32	0.4735	3.04789	5.95619	2.57439			DMRT2	-0.90523	-9.96578	0.00187284	-9.06055
MTSS1	0.61878	1.70194	2.11867	1.08316			VLDLR	5.2324	3.87213	0.38951	-1.36027
TRIB1	1.50106	2.88657	2.61266	1.38552			SLC1A1	1.91232	3.7248	3.51245	1.81248
FAM84B	2.08515	-9.96578	0.000235671	-12.0509			LOC101929351	1.15304	2.33531	2.26935	1.18228
LOC101927679	-1.78317	-9.96578	0.00344182	-8.18261			CD274	3.06004	1.99136	0.476754	-1.06868
LOC100507101	1.98476	0.28005	0.306783	-1.70471			ERMP1	4.33801	3.26691	0.475957	-1.0711
GSDMC	-9.96578	-4.38583	47.8337	5.57996			GLDC	3.07001	1.14913	0.264095	-1.92087
KCNQ3	1.85493	-0.50401	0.194934	-2.35894			LURAP1L	-0.9788	3.88801	29.178	4.86681
LRRC6	1.26124	-0.15879	0.373706	-1.42003			BNC2	-9.96578	0.68538	1608.13	10.6512
BAI1	-3.11187	-0.32032	6.92376	2.79156			SH3GL2	0.89446	-9.96578	0.00053795	-10.8602
LOC100288181	-1.30619	0.32772	3.10353	1.63391			PLIN2	5.15498	6.7388	2.99763	1.58382
LOC100133669	-0.95636	1.20795	4.48249	2.1643			MIR31HG	1.05744	2.19116	2.19424	1.13372
RHPN1-AS1	0.73588	-0.38897	0.45855	-1.12485			MOB3B	1.98618	-3.20839	0.0273074	-5.19456
GSDMD	5.10493	1.09159	0.0619246	-4.01334			DDX58	2.35495	1.09365	0.417168	-1.2613
LOC101928160	-9.96578	-3.66858	78.6406	6.2972			AQP3	2.91898	3.9527	2.0473	1.03372
FAM83H	4.03742	2.2929	0.298433	-1.74452			PRSS3	-0.13606	-9.96578	0.0010989	-9.82972
FAM83H-AS1	1.58289	0.17547	0.376984	-1.40742			CNTFR	-9.96578	-2.71781	152.004	7.24797
NRBP2	3.63709	5.15994	2.87358	1.52285			SIGMAR1	7.29651	4.48231	0.14218	-2.81421
PARP10	1.32509	-1.81323	0.113572	-3.13832			IL11RA	2.85412	4.30379	2.73145	1.44967
KIAA1875	-1.38833	-3.63176	0.211184	-2.24343			KIAA1045	-2.82613	1.42486	19.0404	4.25099
BOP1	5.12641	3.99941	0.457864	-1.12701			DNAJB5	3.53425	4.5453	2.01537	1.01104
FAM138C	-2.96889	-9.96578	0.00782936	-6.99689			C9orf131	-9.96578	-5.34638	24.5798	4.6194
LOC101929157	0.37448	-9.96578	0.000771386	-10.3403			FAM214B	2.69527	4.26745	2.97355	1.57219
FOXD4	-1.40027	-2.99423	0.331262	-1.59395			TPM2	3.66867	4.74781	2.11277	1.07914
DMRT2	-0.90523	-9.96578	0.00187284	-9.06055			TMEM8B	2.6675	4.0282	2.56809	1.3607
VLDLR	5.2324	3.99514	0.424178	-1.23726			LINC00950	-1.83913	0.04472	3.6906	1.88386
GLIS3	1.18463	2.7539	2.96755	1.56927			FAM95C	2.51408	1.18246	0.397321	-1.33162
SLC1A1	1.91232	3.78108	3.65218	1.86876			PGM5-AS1	-2.90075	-9.96578	0.00746815	-7.06503
RLN1	-0.07961	-1.70717	0.323636	-1.62756			TJP2	7.38688	4.85827	0.173305	-2.52862
CD274	3.06004	1.86044	0.435394	-1.19961			KLF9	0.68779	2.60304	3.7718	1.91525
GLDC	3.07001	1.11608	0.258113	-1.95392			LOC100507540	-9.96578	-3.68558	77.7197	6.28021
LURAP1L	-0.9788	3.96204	30.7142	4.94083			ANXA1	8.79484	10.5593	3.39749	1.76447
BNC2	-9.96578	1.10942	2157.59	11.0752			PCSK5	-1.66049	0.84393	5.67419	2.50442
PLIN2	5.15498	6.42304	2.40838	1.26806			GCNT1	2.79074	4.02457	2.35191	1.23383
DDX58	2.35495	1.08401	0.414391	-1.27094			PRUNE2	-2.61599	0.39825	8.07931	3.01423
PRSS3	-0.13606	-9.96578	0.0010989	-9.82972			TLE4	3.08199	5.78804	6.52533	2.70605
LOC101929665	-9.96578	-3.46876	90.3231	6.49702			LOC101927502	-9.96578	-2.90774	133.255	7.05805
KIAA1161	1.44381	0.08785	0.390673	-1.35597			GOLM1	8.18888	7.18318	0.498029	-1.0057
CNTFR	-9.96578	-2.22758	213.517	7.73821			DAPK1	2.2405	1.13005	0.463148	-1.11046
SIGMAR1	7.29651	4.27806	0.123411	-3.01846			CDK20	2.43607	3.60085	2.24198	1.16478
IL11RA	2.85412	3.93203	2.11098	1.07791			LOC100131540	-1.13952	0.75928	3.72904	1.8988
KIAA1045	-2.82613	1.47677	19.738	4.3029			LOC101927873	-3.04692	-9.96578	0.00826448	-6.91886
FAM214B	2.69527	3.84198	2.21409	1.14671			DIRAS2	-9.96578	-2.50877	175.706	7.45702
NPR2	1.9788	-3.20457	0.0275202	-5.18336			NFIL3	4.57631	5.74065	2.24131	1.16434
LINC00950	-1.83913	-0.15221	3.21968	1.68692			ROR2	-1.67094	2.86555	23.2071	4.53649
FAM95C	2.51408	1.0585	0.364609	-1.45558			LOC101927935	-9.96578	-2.11103	231.481	7.85475
CNTNAP3	1.65151	0.56334	0.47036	-1.08816			LOC100128361	-1.61876	-3.03008	0.375968	-1.41132
PGM5-AS1	-2.90075	-9.96578	0.00746815	-7.06503			LOC101929748	-9.96578	-3.30655	101.072	6.65924
TJP2	7.38688	5.15071	0.212249	-2.23617			SUSD3	0.90801	-9.96578	0.000532919	-10.8738
KLF9	0.68779	2.71729	4.08264	2.0295			LOC101927976	-3.18708	-9.96578	0.00910763	-6.77871
TMEM2	5.23663	4.09863	0.454388	-1.138			FBP1	1.10706	-9.96578	0.000464239	-11.0728
ANXA1	8.79484	10.4297	3.10557	1.63486			C9orf3	2.60805	4.37727	3.40872	1.76923
PCSK5	-1.66049	0.82748	5.6099	2.48797			ZNF367	4.64666	3.42917	0.430032	-1.21748
GCNT1	2.79074	4.01515	2.3366	1.22441			TRIM14	4.23579	2.92616	0.403426	-1.30963
PRUNE2	-2.61599	0.37834	7.9686	2.99433			GABBR2	-1.41682	1.28624	6.5118	2.70306
GNAQ	3.55944	4.62637	2.09498	1.06694			TMEM246	2.3498	-2.0922	0.0460073	-4.44199
TLE4	3.08199	6.08305	8.00588	3.00106			KLF4	1.11817	3.21005	4.26302	2.09188
DAPK1	2.2405	1.20751	0.488696	-1.03299			CTNNAL1	8.2155	6.25806	0.257486	-1.95743
CDK20	2.43607	3.71522	2.42697	1.27915			LPAR1	4.50476	2.5058	0.25018	-1.99896
S1PR3	1.37938	3.08401	3.25944	1.70462			OR2K2	-4.02239	-9.96578	0.0162502	-5.9434
LOC100131540	-1.13952	0.47387	3.05971	1.6134			PTGR1	7.12913	8.17204	2.06038	1.04291
DIRAS2	-9.96578	-3.0948	117.05	6.87098			C9orf84	-0.03658	-3.21919	0.110138	-3.18261
AUH	4.45351	5.48776	2.04805	1.03425			MIR4668	1.87567	-9.96578	0.0002725	-11.8415
NFIL3	4.57631	5.76406	2.27797	1.18775			ZNF883	3.4305	1.85562	0.335673	-1.57487
ROR2	-1.67094	2.79989	22.1744	4.47082			AKNA	2.53976	1.3202	0.429413	-1.21956
LOC101927935	-9.96578	-2.25643	209.29	7.70936			DFNB31	1.32913	3.65817	5.0247	2.32904
SUSD3	0.90801	-9.96578	0.000532919	-10.8738			ATP6V1G1	7.26252	8.44854	2.27523	1.18601
LOC101927976	-3.18708	-9.96578	0.00910763	-6.77871			PAPPA	-0.23068	-8.72073	0.00278125	-8.49005
C9orf3	2.60805	4.237	3.09288	1.62895			C5	0.45887	2.22405	3.39915	1.76517
TRIM14	4.23579	3.14871	0.470715	-1.08707			GSN	4.04852	5.52436	2.78145	1.47584
GABBR2	-1.41682	1.73914	8.91331	3.15596			STOM	5.0125	3.81912	0.43728	-1.19337
COL15A1	-9.96578	-4.58848	41.5651	5.3773			LHX2	1.11985	2.96385	3.59004	1.844
TMEM246	2.3498	-2.91417	0.0260248	-5.26397			ST6GALNAC6	4.69267	5.81802	2.18153	1.12534
ABCA1	0.81025	3.1087	4.91929	2.29845			LOC100289019	-0.148	1.21994	2.58101	1.36793
ZNF462	3.28713	4.3671	2.114	1.07998			LCN2	2.62766	-0.4939	0.114899	-3.12156
KLF4	1.11817	2.92147	3.49017	1.8033			GOLGA2	4.61031	5.82886	2.32713	1.21855
CTNNAL1	8.2155	6.28573	0.262472	-1.92976			LOC101929314	-1.06701	0.79478	3.63459	1.86179
LPAR1	4.50476	2.36919	0.227578	-2.13556			IER5L	4.04214	5.90625	3.64044	1.86411
C9orf84	-0.03658	-3.09653	0.119912	-3.05995			FNBP1	5.9334	4.67118	0.4169	-1.26223
UGCG	6.5949	7.6767	2.11667	1.08179			FIBCD1	0.42272	1.81819	2.63073	1.39546
ZNF883	3.4305	1.88863	0.343442	-1.54186			NTNG2	-3.70997	0.10692	14.0929	3.81689
RNF183	-9.96578	-3.71007	76.4112	6.25571			AK8	-0.68986	1.5271	4.64911	2.21695
COL27A1	0.12111	-1.13519	0.418615	-1.2563			GFI1B	-9.96578	-2.48	179.244	7.48578
AKNA	2.53976	1.48013	0.479755	-1.05963			CEL	-1.8573	-0.06438	3.46516	1.79292
DFNB31	1.32913	3.5786	4.7551	2.24948			RALGDS	2.75796	4.34445	3.00316	1.58648
ATP6V1G1	7.26252	8.50023	2.35823	1.23771			SNORD36C	2.83443	4.11718	2.43304	1.28276
TNC	5.81481	4.6861	0.457325	-1.12871			SURF2	6.13355	5.05454	0.473353	-1.07901
PAPPA	-0.23068	-5.57188	0.0246682	-5.3412			C9orf96	-1.1763	0.97227	4.43389	2.14857
C5	0.45887	2.4406	3.94965	1.98172			ADAMTS13	1.22291	2.91309	3.22698	1.69018
GSN	4.04852	5.23827	2.28114	1.18975			CACFD1	2.10916	3.6769	2.96439	1.56774
STOM	5.0125	3.86519	0.451467	-1.14731			COL5A1	-4.98734	-9.96578	0.0317204	-4.97845
TTLL11	1.54339	0.26441	0.41209	-1.27897			KIAA1984	-1.15756	0.00324	2.23583	1.16081
TTLL11-IT1	0.77386	-3.27212	0.0605396	-4.04598			CLIC3	1.31103	3.49482	4.54344	2.18378
LHX2	1.11985	2.8148	3.23767	1.69496			FUT7	-9.96578	-1.01486	494.876	8.95092
NR6A1	-0.1788	-4.65873	0.0448131	-4.47994			UAP1L1	1.36655	3.05423	3.22138	1.68768
SLC2A8	3.34201	1.70032	0.320482	-1.64168			MAN1B1-AS1	1.9129	0.77395	0.454088	-1.13895
LOC100289019	-0.148	1.22915	2.59754	1.37715			EXD3	0.1834	1.56256	2.60117	1.37916
LCN2	2.62766	-0.63947	0.103871	-3.26713			PNPLA7	-2.56697	0.7388	9.88866	3.30577
DNM1	4.63374	5.64895	2.0212	1.01521			DIP2C	1.9437	3.25384	2.47966	1.31014
GOLGA2	4.61031	5.86849	2.39193	1.25818			AKR1C1	0.07012	3.69366	12.3252	3.62354
PKN3	3.15258	1.95623	0.436377	-1.19635			AKR1C2	-1.49821	3.85258	40.8081	5.35079
IER5L	4.04214	5.44836	2.65041	1.40622			AKR1C3	1.90013	4.74504	7.18464	2.84492
FNBP1	5.9334	4.91499	0.49366	-1.01841			IL15RA	4.4006	2.93823	0.362896	-1.46237
FIBCD1	0.42272	1.85165	2.69246	1.42892			LINC00707	6.8301	3.42022	0.0940856	-3.40988
NTNG2	-3.70997	-0.28136	10.7675	3.42861			GATA3	-2.98258	0.13073	8.65361	3.1133
GFI1B	-9.96578	-1.90944	266.196	8.05634			CELF2	4.48034	2.96534	0.349896	-1.515
CEL	-1.8573	-0.02259	3.56701	1.83471			PROSER2	4.76439	2.61115	0.224809	-2.15323
RALGDS	2.75796	4.13937	2.60522	1.3814			PHYH	4.58339	5.85556	2.41523	1.27216
SNORD36C	2.83443	3.98222	2.21575	1.14779			FAM171A1	4.95061	5.98009	2.04128	1.02948
SURF2	6.13355	5.032	0.466016	-1.10155			VIM-AS1	0.00023	1.49967	2.82733	1.49944
C9orf96	-1.1763	0.59159	3.40556	1.76789			ST8SIA6	-1.14908	2.41819	11.8537	3.56727
ADAMTS13	1.22291	2.68439	2.75392	1.46149			PTPLA	4.20807	6.4563	4.751	2.24823
COL5A1	-4.98734	-9.96578	0.0317204	-4.97845			STAM	4.66453	5.79738	2.19292	1.13285
FUT7	-9.96578	-1.71309	305.007	8.2527			CASC10	1.65584	2.73565	2.11376	1.07981
UAP1L1	1.36655	2.92074	2.93667	1.55418			LOC100130992	-0.41387	-2.31637	0.267479	-1.9025
MAN1B1-AS1	1.9129	0.17562	0.299935	-1.73728			OTUD1	1.11534	2.3846	2.41039	1.26927
PNPLA7	-2.56697	0.46062	8.15448	3.02759			THNSL1	1.0794	2.91689	3.57387	1.83749
EHMT1-IT1	-4.04139	-9.96578	0.0164657	-5.92439			MYO3A	1.99883	0.14319	0.276311	-1.85564
ZMYND11	5.74191	6.76099	2.02663	1.01908			GAD2	-4.60651	-9.96578	0.0243611	-5.35928
DIP2C	1.9437	3.41162	2.76622	1.46792			RAB18	4.94754	6.09413	2.2139	1.14659
LOC101927848	-9.96578	-3.96916	63.8505	5.99663			BAMBI	2.40239	3.50001	2.14001	1.09762
AKR1C1	0.07012	2.87482	6.98714	2.8047			KIAA1462	2.79783	-1.03132	0.0703574	-3.82915
AKR1C2	-1.49821	3.12082	24.5734	4.61903			ARHGAP12	3.44893	4.4859	2.05192	1.03698
AKR1C3	1.90013	4.04644	4.42695	2.14631			ZNF25	2.04558	3.12449	2.11243	1.07891
IL15RA	4.4006	2.90144	0.353758	-1.49916			RASGEF1A	2.90611	0.13263	0.146252	-2.77348
LINC00707	6.8301	3.60779	0.107149	-3.2223			ZNF32	4.62349	2.4503	0.22172	-2.17319
SFMBT2	3.27936	4.39721	2.17024	1.11785			RASSF4	1.87577	3.54337	3.17687	1.66761
GATA3	-2.98258	0.04714	8.1665	3.02972			C10orf10	-0.02435	2.75446	6.86286	2.77881
CELF2	4.48034	3.17734	0.405284	-1.303			ZNF22	4.98706	3.44166	0.342601	-1.5454
PROSER2	4.76439	2.3003	0.181233	-2.46408			PTPN20A	1.11448	-9.96578	0.000461859	-11.0803
PHYH	4.58339	5.78961	2.30732	1.20622			LOC101927699	0.01201	2.88569	7.3293	2.87368
FAM171A1	4.95061	6.0809	2.18903	1.13029			SYT15	-2.19989	1.63296	14.2496	3.83285
VIM-AS1	0.00023	1.26553	2.40377	1.2653			ANXA8L1	0.37422	1.74501	2.58612	1.37079
ST8SIA6	-1.14908	2.81967	15.6571	3.96875			ANXA8	-0.7595	1.40998	4.49859	2.16947
PTPLA	4.20807	6.49626	4.88445	2.28819			PTPN20B	1.35194	-9.96578	0.000391766	-11.3177
STAM	4.66453	6.03892	2.59259	1.37439			OGDHL	0.69688	2.24992	2.93436	1.55305
NEBL	0.07227	1.8609	3.45487	1.78863			CSTF2T	4.0229	2.9987	0.491682	-1.0242
SKIDA1	-0.68093	0.50711	2.27843	1.18804			BICC1	3.0104	1.87302	0.454584	-1.13738
DNAJC1	2.93359	3.95504	2.02996	1.02145			ANK3	-2.73567	-5.14142	0.188711	-2.40575
LOC100130992	-0.41387	-2.7005	0.204953	-2.28663			RTKN2	1.43769	0.09098	0.393187	-1.34671
OTUD1	1.11534	2.41128	2.45538	1.29595			DNAJC12	-0.94945	2.87056	14.1233	3.82001
ARHGAP21	3.683	5.12784	2.72234	1.44484			HKDC1	1.57367	-0.00752	0.334206	-1.58119
THNSL1	1.0794	2.78397	3.25932	1.70457			TSPAN15	5.76579	3.62842	0.227294	-2.13737
MYO3A	1.99883	0.20977	0.289361	-1.78906			COL13A1	2.68682	0.74253	0.259842	-1.94429
APBB1IP	-1.64751	-9.96578	0.00313293	-8.31827			LRRC20	6.56873	5.02974	0.344125	-1.53899
RAB18	4.94754	6.14615	2.29519	1.19861			ADAMTS14	-3.1808	0.1196	9.85186	3.3004
BAMBI	2.40239	3.56655	2.24102	1.16415			UNC5B	-2.98951	0.27489	9.6091	3.2644
KIAA1462	2.79783	-0.64703	0.091832	-3.44486			C10orf54	3.90753	2.60259	0.404737	-1.30494
ZEB1	2.84736	4.28231	2.70373	1.43495			PSAP	9.38467	10.62	2.35428	1.23529
EPC1	2.64364	3.64613	2.00345	1.00248			SPOCK2	-9.96578	-1.59894	330.119	8.36684
ZNF248	3.61375	4.84121	2.34155	1.22746			DDIT4	5.92132	7.03623	2.16581	1.11491
ZNF25	2.04558	3.35485	2.47815	1.30927			ZSWIM8	3.10836	4.37168	2.40048	1.26332
RASGEF1A	2.90611	0.34882	0.169895	-2.55728			PLAU	8.79864	6.35335	0.183609	-2.44529
ZNF32	4.62349	2.09732	0.173599	-2.52617			COMTD1	5.1649	3.3287	0.280058	-1.8362
RASSF4	1.87577	3.60543	3.3165	1.72966			ZNF503	2.8027	3.85089	2.06794	1.04819
C10orf10	-0.02435	2.44728	5.54671	2.47163			ZNF503-AS2	-0.68551	1.51357	4.59185	2.19908
ZNF22	4.98706	3.47091	0.349616	-1.51616			LOC101929234	-4.07737	-0.01866	16.6645	4.0587
LOC101927699	0.01201	2.94205	7.6213	2.93004			ZMIZ1-AS1	-2.7969	1.78359	23.9257	4.58049
SYT15	-2.19989	1.60536	13.9796	3.80525			ZCCHC24	1.8543	3.47327	3.07156	1.61897
ANXA8L1	0.37422	1.97383	3.03061	1.59961			CDHR1	-1.08633	-9.96578	0.00212333	-8.87946
ANXA8	-0.7595	1.52515	4.87247	2.28465			PAPSS2	3.99327	5.94362	3.86468	1.95035
LOC101929287	-3.22163	-9.96578	0.00932838	-6.74416			FAS	3.35781	-0.36456	0.075763	-3.72236
OGDHL	0.69688	2.14809	2.73438	1.45121			IFIT2	2.46285	0.66977	0.288555	-1.79308
RTKN2	1.43769	0.41723	0.492957	-1.02046			IFIT3	3.13033	0.58417	0.17121	-2.54616
DNAJC12	-0.94945	2.36183	9.92646	3.31128			LOC101926887	-9.96578	-1.30956	403.443	8.65622
PBLD	0.87206	2.29134	2.6745	1.41927			LINC00865	-1.80899	-9.96578	0.00350397	-8.15679
HKDC1	1.57367	0.55637	0.49404	-1.0173			ANKRD1	5.78697	4.35937	0.371751	-1.42759
TSPAN15	5.76579	3.52161	0.211075	-2.24417			CYP26C1	-2.49574	-5.0789	0.166876	-2.58315
COL13A1	2.68682	0.41841	0.207559	-2.26841			FFAR4	-3.71643	-9.96578	0.0131449	-6.24935
SAR1A	7.23277	8.24709	2.01994	1.01431			CYP2C8	-9.96578	-3.57641	83.8288	6.38937
LRRC20	6.56873	4.95697	0.327197	-1.61177			TLL2	-1.8622	0.65483	5.72402	2.51703
ADAMTS14	-3.1808	-0.13078	8.28221	3.05002			FRAT1	-0.5613	0.65148	2.31784	1.21278
UNC5B	-2.98951	-0.12795	7.268	2.86156			ANKRD2	3.08239	1.14951	0.261906	-1.93288
C10orf54	3.90753	2.42455	0.357748	-1.48299			HPS1	4.18667	5.19518	2.01183	1.00851
PSAP	9.38467	10.4717	2.12439	1.08705			LOC101927278	-9.96578	-4.09383	58.5645	5.87195
SPOCK2	-9.96578	-2.53334	172.739	7.43245			SEC31B	-1.23752	1.35346	6.0251	2.59098
MICU1	6.43831	7.48586	2.06701	1.04755			PAX2	-9.96578	-0.5343	690.496	9.43149
TTC18	-3.21632	-1.80292	2.66365	1.4134			KAZALD1	0.61895	3.24037	6.15357	2.62142
ZSWIM8	3.10836	4.29696	2.27931	1.1886			NFKB2	5.90962	4.60358	0.404429	-1.30604
PLAU	8.79864	6.25692	0.171738	-2.54172			ARL3	5.11755	6.37869	2.39685	1.26114
COMTD1	5.1649	2.91645	0.21045	-2.24845			SFXN2	3.48849	2.45179	0.487443	-1.0367
ZNF503-AS2	-0.68551	1.31038	3.98863	1.99589			CYP17A1	-9.96578	-3.83297	70.1715	6.13281
LOC101929234	-4.07737	0.10311	18.1321	4.18048			INA	-1.59071	-9.96578	0.00301197	-8.37508
ZMIZ1-AS1	-2.7969	1.36491	17.899	4.16181			CALHM2	2.54932	-1.59218	0.056661	-4.1415
ZMIZ1	3.53649	4.75785	2.33167	1.22136			COL17A1	1.33097	-1.56195	0.134631	-2.89292
ZCCHC24	1.8543	3.27531	2.67772	1.42101			SFR1	4.07781	2.84574	0.425704	-1.23208
CDHR1	-1.08633	-9.96578	0.00212333	-8.87946			WDR96	-2.96963	-0.86866	4.28997	2.10097
ADIRF	0.64211	-9.96578	0.000640776	-10.6079			GSTO2	5.61827	3.9324	0.310816	-1.68587
PAPSS2	3.99327	6.12348	4.37782	2.13021			MXI1	4.41686	5.48917	2.10279	1.07231
FAS	3.35781	-1.02282	0.0480067	-4.38062			DUSP5	4.49274	3.44194	0.482703	-1.05079
IFIT2	2.46285	0.52664	0.261301	-1.93622			RBM20	-3.62801	0.77364	21.1363	4.40165
IFIT3	3.13033	0.71912	0.187999	-2.41121			PDCD4-AS1	1.04063	2.29951	2.3931	1.25888
LOC101926887	-9.96578	-1.98859	251.985	7.97719			PDCD4	5.26568	6.64244	2.59683	1.37675
LINC00865	-1.80899	-9.96578	0.00350397	-8.15679			MIR4680	6.81829	8.2605	2.71736	1.44221
ANKRD1	5.78697	4.7564	0.489517	-1.03057			CASP7	3.08205	4.11518	2.04646	1.03313
FFAR4	-3.71643	-9.96578	0.0131449	-6.24935			VWA2	-3.65904	-9.96578	0.0126323	-6.30674
PLCE1	2.38223	3.88642	2.83664	1.50419			C10orf82	-2.12895	-9.96578	0.004374	-7.83683
CYP2C8	-9.96578	-4.07455	59.3525	5.89124			CASC2	0.47189	1.79724	2.50593	1.32535
SORBS1	-0.6264	1.25948	3.6958	1.88589			FAM45A	3.52137	4.69737	2.25949	1.176
ENTPD1	-9.96578	-4.33765	49.458	5.62813			GRK5	2.45542	5.7884	10.0769	3.33298
TLL2	-1.8622	0.79089	6.29012	2.65309			RGS10	6.36741	7.38993	2.03146	1.02252
PIK3AP1	2.17851	0.71038	0.36145	-1.46813			FGFR2	-2.25326	-0.4955	3.38172	1.75776
ANKRD2	3.08239	0.91321	0.222338	-2.16917			LOC100130887	-3.19431	-0.75568	5.42129	2.43864
LOXL4	-0.2384	-3.48648	0.105252	-3.24808			FAM24B-CUZD1	1.38356	2.74466	2.56882	1.3611
SEC31B	-1.23752	1.08733	5.01014	2.32485			OAT	6.25263	7.49416	2.36449	1.24153
PAX2	-9.96578	-0.31728	802.581	9.6485			LHPP	2.64348	4.45364	3.5068	1.81015
KAZALD1	0.61895	2.85037	4.69594	2.23142			FLJ37035	-1.62802	0.49973	4.37033	2.12774
NFKB2	5.90962	4.26787	0.320467	-1.64175			FANK1	0.47676	3.22424	6.7154	2.74747
ARL3	5.11755	6.25547	2.20064	1.13792			LINC00601	-4.65224	-2.41313	4.72106	2.23911
CYP17A1	-9.96578	-3.95599	64.4358	6.00979			FAM196A	-2.62851	0.60725	9.42021	3.23576
C10orf32-AS3MT	1.25928	2.47997	2.33058	1.22069			DPYSL4	-2.40531	1.39183	13.9013	3.79714
CALHM2	2.54932	-2.21896	0.0366949	-4.76828			LRRC27	2.01756	4.09548	4.222	2.07793
COL17A1	1.33097	-1.70227	0.122153	-3.03324			KNDC1	-2.21339	1.66123	14.6682	3.87462
SFR1	4.07781	2.84434	0.425291	-1.23348			ADAM8	3.59453	1.01963	0.167833	-2.5749
WDR96	-2.96963	-0.80214	4.49241	2.16749			PAOX	0.08709	1.19429	2.15427	1.1072
GSTO2	5.61827	3.68648	0.262104	-1.93179			ATHL1	3.60693	4.71588	2.15688	1.10895
MXI1	4.41686	5.64942	2.34983	1.23256			IFITM2	4.61181	2.75165	0.275447	-1.86016
DUSP5	4.49274	3.06736	0.372323	-1.42537			IFITM3	4.34269	-0.92423	0.0259716	-5.26692
RBM20	-3.62801	1.29301	30.2954	4.92103			B4GALNT4	1.11508	3.34245	4.68279	2.22737
PDCD4-AS1	1.04063	2.08774	2.06639	1.04711			PKP3	4.69973	3.30986	0.381599	-1.38987
PDCD4	5.26568	6.65769	2.62443	1.39201			SIGIRR	0.90722	-2.58665	0.0887649	-3.49387
MIR4680	6.81829	8.33591	2.86317	1.51762			ANO9	1.24429	-3.28295	0.0433676	-4.52724
TCF7L2	4.46645	5.57204	2.15187	1.10559			C11orf35	-0.70829	1.21483	3.79244	1.92312
CASP7	3.08205	4.2254	2.20894	1.14335			LOC101927373	-0.26243	0.94883	2.3154	1.21126
ADRB1	0.55405	-1.53958	0.23429	-2.09363			EPS8L2	5.71414	4.13614	0.334945	-1.578
C10orf118	3.13108	4.48402	2.55431	1.35294			BRSK2	2.04971	3.27404	2.33647	1.22433
VWA2	-3.65904	-9.96578	0.0126323	-6.30674			DUSP8	-0.3699	1.69254	4.17693	2.06244
HSPA12A	2.26174	3.32012	2.0826	1.05839			LOC101927562	-2.84394	0.76079	12.1656	3.60473
CASC2	0.47189	1.64728	2.25854	1.17539			KRTAP5-AS1	-9.96578	-1.59865	330.185	8.36713
FAM45A	3.52137	4.7001	2.26378	1.17873			IFITM10	1.76062	3.9526	4.56933	2.19198
GRK5	2.45542	5.63402	9.05426	3.1786			CTSD	7.67925	8.78073	2.14574	1.10148
FGFR2	-2.25326	-0.60826	3.12747	1.645			H19	-1.92778	0.90113	7.10535	2.82891
LOC100130887	-3.19431	-0.37108	7.07746	2.82323			INS-IGF2	-3.52049	1.09726	24.5516	4.61774
DMBT1	-3.27553	-9.96578	0.0096835	-6.69026			KCNQ1	-1.99048	0.9842	7.86081	2.97468
FAM24B-CUZD1	1.38356	2.74015	2.5608	1.3566			CDKN1C	0.33409	3.88889	11.7517	3.5548
OAT	6.25263	7.62991	2.59778	1.37728			SLC22A18AS	1.70584	-0.58234	0.204734	-2.28818
LHPP	2.64348	4.21711	2.97652	1.57363			SLC22A18	2.7095	4.91356	4.60772	2.20405
FLJ37035	-1.62802	0.25082	3.67777	1.87883			OSBPL5	1.27199	2.71526	2.71938	1.44328
FANK1	0.47676	3.34711	7.31239	2.87034			TRIM6	2.9506	1.63518	0.401807	-1.31542
ADAM12	1.50202	4.36289	7.26454	2.86087			PPFIBP2	1.31284	3.30993	3.99195	1.99709
LINC00601	-4.65224	-2.46202	4.56375	2.19022			ST5	1.35696	3.49722	4.40843	2.14027
DOCK1	4.91963	6.07908	2.23372	1.15945			SBF2-AS1	2.2617	1.22925	0.488879	-1.03245
FAM196A	-2.62851	0.68514	9.94278	3.31365			ARNTL	3.92669	4.97187	2.06362	1.04518
JAKMIP3	0.85243	2.20025	2.54528	1.34783			INSC	-0.60744	-2.93894	0.198677	-2.3315
DPYSL4	-2.40531	1.1248	11.5523	3.53011			PLEKHA7	0.90379	-3.60064	0.0440588	-4.50443
LRRC27	2.01756	3.88353	3.64514	1.86598			NUCB2	5.25809	6.34561	2.12509	1.08752
KNDC1	-2.21339	1.29392	11.3712	3.50732			SAA2	-0.54198	-9.96578	0.00145597	-9.42381
ADAM8	3.59453	0.65401	0.130261	-2.94052			CSRP3	-9.96578	-0.52166	696.57	9.44412
CYP2E1	-3.69833	-1.43458	4.8024	2.26375			PRMT3	5.66531	4.41027	0.418982	-1.25504
IFITM2	4.61181	2.3806	0.21298	-2.23121			SVIP	5.91314	-9.96578	1.65947e-05	-15.8789
IFITM3	4.34269	-1.43317	0.0182512	-5.77587			LGR4	4.04015	1.00212	0.121748	-3.03803
B4GALNT4	1.11508	3.06595	3.86607	1.95087			BDNF-AS	-2.50951	-0.14007	5.16739	2.36944
PKP3	4.69973	2.96375	0.300206	-1.73598			CD59	7.55008	6.20803	0.394458	-1.34206
SIGIRR	0.90722	-3.19615	0.0581787	-4.10337			CAT	5.14568	6.84655	3.25097	1.70087
ANO9	1.24429	-4.57416	0.0177203	-5.81845			FJX1	4.41229	2.20233	0.216141	-2.20995
RASSF7	4.28982	2.50039	0.289285	-1.78944			ALX4	-3.60202	2.63577	75.4679	6.23779
EPS8L2	5.71414	3.81955	0.26895	-1.89459			SYT13	-2.79518	-9.96578	0.00694118	-7.1706
LOC100506518	3.17694	4.48528	2.47656	1.30834			MAPK8IP1	1.41455	2.63665	2.33286	1.2221
BRSK2	2.04971	3.16846	2.1716	1.11876			GYLTL1B	3.43219	2.06894	0.388705	-1.36325
KRTAP5-AS1	-9.96578	-2.02752	245.276	7.93826			PHF21A	2.29097	3.37083	2.11383	1.07986
IFITM10	1.76062	3.75911	3.99582	1.99849			CREB3L1	-2.20998	2.70968	30.2666	4.91966
H19	-1.92778	0.63943	5.92659	2.5672			SLC43A3	2.14782	-2.71089	0.0344653	-4.85871
INS-IGF2	-3.52049	1.01415	23.1772	4.53463			RTN4RL2	1.93068	3.41459	2.79706	1.48391
KCNQ1	-1.99048	0.93604	7.60272	2.92652			SLC43A1	1.25119	-1.03162	0.205497	-2.28281
CDKN1C	0.33409	3.43588	8.58482	3.10179			YPEL4	-9.96578	-0.71068	611.034	9.25511
SLC22A18AS	1.70584	-1.09884	0.143122	-2.80468			LPXN	1.31507	2.63003	2.48795	1.31496
OSBPL5	1.27199	2.51908	2.37362	1.24709			TCN1	-9.96578	-3.9598	64.2662	6.00599
TPP1	4.52841	5.88144	2.55448	1.35303			CD6	-3.18079	-9.96578	0.00906805	-6.78499
PPFIBP2	1.31284	3.1343	3.53438	1.82146			VWCE	0.26193	-3.05729	0.100188	-3.31922
ST5	1.35696	3.46494	4.31086	2.10798			FEN1	6.57765	5.50177	0.474382	-1.07588
SBF2-AS1	2.2617	1.22509	0.487472	-1.03661			TMEM223	4.85073	3.48507	0.388058	-1.36566
RASSF10	-1.86614	-4.77297	0.133339	-2.90683			WDR74	6.57582	5.34659	0.426544	-1.22923
ARNTL	3.92669	5.13655	2.31314	1.20986			SNORD25	4.17691	2.98729	0.438419	-1.18962
CALCB	-9.96578	-2.45095	182.89	7.51484			HRASLS2	-2.86779	-9.96578	0.00729945	-7.098
PLEKHA7	0.90379	-3.45614	0.0487002	-4.35993			PLA2G16	5.90658	4.62246	0.41062	-1.28413
NUCB2	5.25809	6.32965	2.10171	1.07156			NRXN2	-4.38168	0.83887	37.2855	5.22054
NCR3LG1	0.24598	1.59595	2.54908	1.34997			CDC42BPG	1.24455	-0.93068	0.221407	-2.17522
KCNJ11	-0.14558	-2.99583	0.138672	-2.85025			LOC728975	3.10954	1.87268	0.424295	-1.23686
SAA1	0.14198	-9.96578	0.000906273	-10.1078			CDC42EP2	2.85188	1.80185	0.482958	-1.05003
SPTY2D1	2.20119	3.29511	2.13453	1.09392			SNX32	-4.05983	-9.96578	0.0166775	-5.90595
CSRP3	-9.96578	-1.75598	296.072	8.2098			FOSL1	7.88244	5.78021	0.232897	-2.10224
LOC100126784	-1.23818	-4.29378	0.120275	-3.0556			C11orf68	5.72385	4.48827	0.424671	-1.23558
PRMT3	5.66531	4.57635	0.470102	-1.08895			SART1	6.78493	5.61608	0.444775	-1.16885
FANCF	1.81547	-4.0017	0.0177361	-5.81716			TMEM151A	-2.82569	1.07751	14.9617	3.9032
LGR4	4.04015	1.01199	0.122584	-3.02816			SLC29A2	3.65096	1.91601	0.300419	-1.73495
BDNF	5.23048	6.28064	2.07075	1.05016			LOC101928069	1.02882	-0.75237	0.290944	-1.78119
C11orf91	-0.0776	-2.99422	0.132437	-2.91662			SPTBN2	3.26978	1.11735	0.224933	-2.15243
CD59	7.55008	6.16146	0.381928	-1.38863			RCE1	4.22133	3.20508	0.4944	-1.01625
CAT	5.14568	6.783	3.11087	1.63732			SYT12	2.43419	0.09545	0.197683	-2.33874
FJX1	4.41229	2.39031	0.246221	-2.02197			RHOD	5.29142	3.6331	0.316807	-1.65832
ALX4	-3.60202	2.31313	60.3444	5.91515			SSH3	4.52125	3.32543	0.436537	-1.19583
TSPAN18	1.96425	-0.38676	0.196009	-2.35101			CARNS1	-5.21189	-2.42533	6.89986	2.78657
SYT13	-2.79518	-9.96578	0.00694118	-7.1706			RPS6KB2	5.29352	4.21238	0.472653	-1.08115
GYLTL1B	3.43219	1.76485	0.314834	-1.66734			LRP5	5.66157	4.5048	0.448516	-1.15677
PHF21A	2.29097	3.39402	2.14808	1.10305			GAL	7.72663	6.28342	0.36775	-1.4432
CREB3L1	-2.20998	2.64504	28.9404	4.85501			MTL5	4.40386	2.65011	0.296529	-1.75375
MDK	5.31793	3.89598	0.373207	-1.42195			MYEOV	5.08026	-3.32258	0.00295456	-8.40284
LRP4	-0.79058	1.01908	3.50561	1.80967			LOC101928262	0.51359	-4.37981	0.0336464	-4.8934
RTN4RL2	1.93068	3.3245	2.62773	1.39382			FGF19	-9.96578	-3.53879	86.0438	6.427
SLC43A1	1.25119	-0.63379	0.270746	-1.88499			SHANK2	1.01736	-0.88225	0.268017	-1.89961
LPXN	1.31507	2.46946	2.2259	1.15439			FAM86C1	3.7165	2.55951	0.448449	-1.15699
OSBP	5.1696	6.28933	2.17307	1.11973			LOC101928555	-5.0898	-9.96578	0.0340551	-4.87599
TCN1	-9.96578	-3.87917	67.9602	6.08662			STARD10	5.43384	4.21477	0.429557	-1.21908
CD6	-3.18079	-9.96578	0.00906805	-6.78499			P2RY2	2.63474	-0.35217	0.12614	-2.98691
VWCE	0.26193	-2.68733	0.129474	-2.94926			P2RY6	2.45432	-0.46335	0.13234	-2.91768
TMEM216	4.58626	2.63189	0.258033	-1.95437			COA4	6.92837	5.88963	0.486755	-1.03873
FEN1	6.57765	5.47782	0.466572	-1.09983			P4HA3	1.29451	3.7236	5.38554	2.42909
AHNAK	6.48065	5.07858	0.378387	-1.40206			KCNE3	-2.41449	-9.96578	0.0053313	-7.5513
C11orf83	6.18826	4.94082	0.421195	-1.24744			UVRAG	3.57443	2.27062	0.405055	-1.30381
WDR74	6.57582	5.3221	0.419366	-1.25372			CAPN5	2.68813	4.37213	3.21318	1.684
RARRES3	1.38987	-2.51497	0.0667613	-3.90484			AQP11	1.40796	3.36231	3.8754	1.95435
HRASLS2	-2.86779	-9.96578	0.00729945	-7.098			AAMDC	3.44959	4.90077	2.7343	1.45117
PLA2G16	5.90658	4.56792	0.395387	-1.33866			KCTD14	3.35434	1.6048	0.297398	-1.74953
C11orf84	5.56156	4.54876	0.495581	-1.01281			C11orf82	4.39383	2.93813	0.364579	-1.4557
NRXN2	-4.38168	1.09289	44.4639	5.47456			LOC100506282	2.08798	0.89172	0.436405	-1.19626
CDC42BPG	1.24455	-1.21935	0.181256	-2.4639			SYTL2	1.36148	2.72419	2.57168	1.36271
VPS51	4.6443	3.24407	0.378868	-1.40023			ME3	4.33248	3.3161	0.494355	-1.01638
LOC728975	3.10954	1.93379	0.442654	-1.17575			PIWIL4	-1.03517	0.95314	3.96774	1.98832
SSSCA1	5.42632	4.32916	0.467438	-1.09715			ENDOD1	3.20632	2.08162	0.458596	-1.1247
SIPA1	3.45073	2.34246	0.463851	-1.10827			BIRC3	5.9391	1.56355	0.0481759	-4.37555
SNX32	-4.05983	-9.96578	0.0166775	-5.90595			BIRC2	6.39888	5.08308	0.401704	-1.3158
FOSL1	7.88244	5.77402	0.2319	-2.10842			TMEM123	8.61756	7.3408	0.412724	-1.27675
C11orf68	5.72385	4.33852	0.382802	-1.38533			MMP1	4.75612	-2.71737	0.00562669	-7.4735
SART1	6.78493	5.60572	0.441592	-1.17921			CASP4	4.54438	-9.96578	4.28553e-05	-14.5102
BANF1	8.36866	7.32788	0.486066	-1.04077			ARHGAP20	-5.63332	-3.86321	3.4108	1.77011
SLC29A2	3.65096	1.92374	0.302033	-1.72722			FDXACB1	2.93964	1.19129	0.297642	-1.74835
MRPL11	7.11826	6.08019	0.486981	-1.03806			DLAT	6.18286	5.13916	0.485082	-1.0437
LOC101928069	1.02882	-0.59206	0.325137	-1.62088			IL18	5.5746	4.16408	0.376177	-1.41052
SPTBN2	3.26978	1.23228	0.243585	-2.0375			BCO2	-9.96578	-1.69409	309.049	8.27169
SYT12	2.43419	-0.4488	0.13556	-2.883			NNMT	7.15201	5.9075	0.422053	-1.24451
RHOD	5.29142	3.2862	0.249097	-2.00522			CADM1	5.91931	-9.96578	1.65238e-05	-15.8851
SSH3	4.52125	2.90384	0.32592	-1.61741			MPZL3	2.05034	0.16672	0.271001	-1.88363
CARNS1	-5.21189	-2.74972	5.51047	2.46218			LOC101929089	-1.24051	-9.96578	0.00236281	-8.72528
RPS6KB2	5.29352	4.00607	0.409673	-1.28746			CCDC84	6.22256	4.8903	0.397146	-1.33226
LRP5	5.66157	4.51711	0.452357	-1.14446			SLC37A4	4.60658	3.40523	0.434867	-1.20135
GAL	7.72663	6.10194	0.324281	-1.62468			HYOU1	7.9599	6.68388	0.412934	-1.27602
MTL5	4.40386	2.48377	0.264238	-1.92009			DPAGT1	5.90954	4.69766	0.431707	-1.21188
MYEOV	5.08026	-7.91424	0.000122537	-12.9945			MCAM	3.50686	0.47215	0.122028	-3.03471
FADD	4.8163	3.7424	0.475034	-1.0739			RNF26	6.05681	4.90376	0.449671	-1.15306
SHANK2	1.01736	-0.35451	0.386391	-1.37187			UBASH3B	5.45898	2.48871	0.127603	-2.97027
FAM86C1	3.7165	2.35015	0.387871	-1.36635			CLMP	3.41046	1.63936	0.292986	-1.7711
STARD10	5.43384	3.70056	0.300766	-1.73329			SIAE	4.08771	5.36673	2.42674	1.27902
P2RY2	2.63474	0.31413	0.200183	-2.32061			FEZ1	1.40964	3.25406	3.59108	1.84442
P2RY6	2.45432	-0.62687	0.11816	-3.08119			EI24	6.9745	5.94481	0.489816	-1.02969
COA4	6.92837	5.73707	0.437908	-1.1913			HYLS1	4.8103	3.65881	0.450162	-1.15148
P4HA3	1.29451	3.67293	5.19969	2.37843			C11orf45	1.2498	-0.66263	0.265644	-1.91243
PGM2L1	1.10248	2.37736	2.4198	1.27489			APLP2	9.51243	8.43771	0.474761	-1.07473
KCNE3	-2.41449	-9.96578	0.0053313	-7.5513			ST14	1.09035	-3.49907	0.0415381	-4.58942
NEU3	2.56511	1.21318	0.391768	-1.35193			NCAPD3	5.9843	4.96208	0.492361	-1.02221
UVRAG	3.57443	2.16827	0.377314	-1.40616			C1R	0.70151	1.90275	2.29938	1.20124
CAPN5	2.68813	4.36825	3.20455	1.68012			B4GALNT3	3.15695	0.66794	0.178129	-2.489
AQP11	1.40796	3.30433	3.72275	1.89637			WNT5B	0.37268	-3.19866	0.0841238	-3.57134
AAMDC	3.44959	4.819	2.58364	1.36941			CACNA2D4	-4.94773	-9.96578	0.0308613	-5.01806
KCTD14	3.35434	1.89771	0.364343	-1.45663			TSPAN9	3.77346	5.09361	2.49693	1.32015
C11orf82	4.39383	3.15938	0.425005	-1.23445			ANO2	-1.10867	-5.55091	0.0459995	-4.44224
RAB30	1.37079	2.49037	2.17284	1.11958			PLEKHG6	-1.30933	-4.57655	0.103865	-3.26722
SYTL2	1.36148	2.83898	2.78466	1.4775			VAMP1	2.88115	4.50509	3.08216	1.62394
RAB38	3.86564	-3.06464	0.0081993	-6.93028			ING4	3.67266	5.43684	3.39683	1.76419
RNU6-16P	2.20572	0.5565	0.318812	-1.64922			LAG3	-3.15918	0.14668	9.88922	3.30586
CCDC67	-0.72034	-9.96578	0.00164757	-9.24545			LRRC23	2.17457	3.64829	2.77738	1.47373
PIWIL4	-1.03517	0.78	3.51903	1.81518			PTPN6	3.988	2.60792	0.384196	-1.38009
SESN3	0.89017	2.93197	4.11759	2.0418			FAM66C	-0.75801	0.71583	2.77761	1.47384
MAML2	-2.06973	0.30728	5.19458	2.37701			KLRF1	-1.6202	0.76974	5.24135	2.38994
BIRC3	5.9391	1.45906	0.0448099	-4.48004			STYK1	0.51416	-0.5543	0.476827	-1.06846
BIRC2	6.39888	5.03166	0.387638	-1.36722			PRB3	-1.75778	-9.96578	0.00338178	-8.208
PDGFD	-0.43397	-9.96578	0.00135095	-9.53181			MANSC1	0.05966	1.11811	2.0827	1.05845
CASP4	4.54438	-9.96578	4.28553e-05	-14.5102			DUSP16	1.91451	3.07029	2.22806	1.15579
RDX	6.50431	7.90348	2.6375	1.39917			LOC100506314	0.02448	1.84648	3.53571	1.822
C11orf88	-2.40604	-9.96578	0.00530019	-7.55974			PLBD1	3.25024	-3.02932	0.0128725	-6.27956
FDXACB1	2.93964	1.34996	0.332244	-1.58968			LOC101928290	0.15146	-9.96578	0.000900338	-10.1172
DIXDC1	1.92214	3.27058	2.54637	1.34844			ARHGDIB	-2.12063	-9.96578	0.00434884	-7.84515
IL18	5.5746	3.9482	0.323897	-1.62639			PTPRO	1.77187	-2.43176	0.0542729	-4.20362
BCO2	-9.96578	-2.32405	199.706	7.64173			LMO3	6.67742	8.43199	3.37425	1.75457
NNMT	7.15201	5.4716	0.311993	-1.68041			SLCO1B3	3.12952	-9.96578	0.000114267	-13.0953
CADM1	5.91931	-7.96144	6.62946e-05	-13.8807			SLCO1B7	-1.68715	-9.96578	0.00322019	-8.27864
MPZL3	2.05034	0.4385	0.32718	-1.61184			SLCO1B1	-3.08212	-9.96578	0.00846857	-6.88367
MPZL2	4.42942	-8.12895	0.000165788	-12.5584			KCNJ8	-3.72206	-9.96578	0.0131963	-6.24373
CCDC84	6.22256	4.93229	0.408875	-1.29027			SOX5	-4.15358	-9.96578	0.0177972	-5.81221
SLC37A4	4.60658	3.21895	0.382192	-1.38763			BHLHE41	-4.25194	3.07144	160.161	7.32338
HYOU1	7.9599	6.78943	0.444275	-1.17047			ARNTL2	5.80968	3.77268	0.243669	-2.037
DPAGT1	5.90954	4.82122	0.470307	-1.08832			PKP2	1.27669	-9.96578	0.000412741	-11.2425
MCAM	3.50686	0.43689	0.119082	-3.06997			PRICKLE1	0.77418	-0.88783	0.315999	-1.66201
RNF26	6.05681	4.80932	0.421179	-1.2475			AMIGO2	4.00959	5.60988	3.03203	1.60028
USP2	2.35069	1.08506	0.415919	-1.26562			COL2A1	-9.96578	-6.28174	12.8531	3.68405
PVRL1	5.66998	4.53179	0.454328	-1.13819			LOC101927180	2.97811	4.18312	2.30538	1.20501
SORL1	3.04075	1.58785	0.365287	-1.4529			LOC100506125	0.72457	-1.23607	0.256914	-1.96064
UBASH3B	5.45898	2.55372	0.133484	-2.90526			CACNB3	3.51499	4.55159	2.05139	1.0366
CLMP	3.41046	1.60797	0.28668	-1.80249			TUBA1A	6.9902	8.6288	3.11363	1.6386
SIAE	4.08771	5.40864	2.49828	1.32093			C1QL4	1.15012	2.99218	3.58522	1.84206
ROBO4	-0.39423	-3.71695	0.0999457	-3.32271			KCNH3	-2.21437	0.97065	9.09467	3.18502
HYLS1	4.8103	3.75865	0.482418	-1.05164			NCKAP5L	0.7192	2.01416	2.4537	1.29496
ETS1	6.45783	5.11823	0.39513	-1.3396			LOC101927292	-9.96578	-3.85371	69.1699	6.11207
C11orf45	1.2498	-0.62525	0.272618	-1.87505			POU6F1	0.56272	1.6322	2.09867	1.06947
BARX2	2.26674	0.94241	0.399334	-1.32433			GALNT6	1.0826	-4.148	0.0266338	-5.2306
TMEM45B	-0.0025	-9.96578	0.00100174	-9.96328			KRT81	0.1319	2.76993	6.22478	2.63802
APLP2	9.51243	8.45402	0.480159	-1.05841			KRT18	8.3995	7.27698	0.459291	-1.12252
B4GALNT3	3.15695	0.53703	0.162677	-2.61991			IGFBP6	5.39106	6.72934	2.52851	1.33829
LOC100049716	0.79153	-0.38724	0.441728	-1.17877			CSAD	3.12425	4.82686	3.25488	1.70261
WNT5B	0.37268	-4.36561	0.0374657	-4.73829			RARG	4.74695	6.01152	2.40255	1.26457
TSPAN9	3.77346	5.03958	2.40515	1.26613			MAP3K12	2.64483	4.46703	3.5362	1.8222
ANO2	-1.10867	-4.78398	0.0782748	-3.67531			CALCOCO1	3.27275	4.81048	2.90337	1.53773
PLEKHG6	-1.30933	-8.73447	0.00581849	-7.42514			HOXC13	-0.10855	1.88105	3.97125	1.98959
SCNN1A	0.19958	-1.77551	0.254354	-1.97509			HOXC4	0.90834	2.64525	3.3332	1.73691
VAMP1	2.88115	4.38539	2.83675	1.50424			HOXC-AS1	0.95558	2.98327	4.07752	2.02769
ING4	3.67266	5.2842	3.05579	1.61155			CBX5	4.80503	6.13178	2.50837	1.32675
LAG3	-3.15918	0.17592	10.0917	3.3351			NFE2	-1.44508	0.4016	3.5967	1.84668
LRRC23	2.17457	3.5991	2.68427	1.42453			ZNF385A	2.9877	4.20128	2.31912	1.21358
PTPN6	3.988	2.51463	0.36014	-1.47337			PDE1B	-9.96578	-4.17173	55.4861	5.79405
CD163L1	-0.85361	-2.86006	0.248886	-2.00644			METTL7B	1.99407	-0.58693	0.167124	-2.58101
FAM66C	-0.75801	0.90041	3.15671	1.65842			ITGA7	-0.2564	0.95994	2.32357	1.21634
MFAP5	-4.00224	-9.96578	0.0160249	-5.96354			MMP19	-2.90138	-0.32902	5.94779	2.57235
KLRF1	-1.6202	0.63493	4.77375	2.25512			DGKA	3.58107	2.57756	0.498783	-1.00352
PRB3	-1.75778	-9.96578	0.00338178	-8.208			GLS2	0.55559	-2.20131	0.147941	-2.7569
MANSC1	0.05966	1.38613	2.50789	1.32647			HSD17B6	-0.62679	1.30249	3.80866	1.92928
DUSP16	1.91451	3.12673	2.31694	1.21222			NXPH4	0.53476	2.29332	3.38361	1.75856
LOC100506314	0.02448	1.76958	3.35219	1.7451			STAC3	-0.07501	2.73738	7.02446	2.81239
GSG1	-3.68499	-9.96578	0.0128615	-6.28079			DTX3	3.51832	4.9364	2.67231	1.41809
ARHGDIB	-2.12063	-9.96578	0.00434884	-7.84515			ARHGEF25	3.18975	4.63083	2.71523	1.44107
PTPRO	1.77187	-2.44888	0.0536327	-4.22074			SLC26A10	-3.13029	0.23557	10.3092	3.36586
LMO3	6.67742	8.52432	3.59726	1.8469			TSPAN31	-1.32784	2.5505	14.706	3.87833
PIK3C2G	-9.96578	-5.91219	16.6056	4.0536			AVIL	-2.90085	0.16904	8.39708	3.06989
SLCO1B3	3.12952	-8.22568	0.00038172	-11.3552			C12orf56	-1.74718	-9.96578	0.00335702	-8.21861
SLCO1B7	-1.68715	-9.96578	0.00322019	-8.27864			TBC1D30	3.62704	-0.5316	0.0559917	-4.15864
SLCO1B1	-3.08212	-9.96578	0.00846857	-6.88367			HMGA2	2.45065	0.75579	0.308885	-1.69486
KCNJ8	-3.72206	-9.96578	0.0131963	-6.24373			CPM	4.88541	2.7446	0.226752	-2.14081
LINC00477	-9.96578	-5.07745	29.6167	4.88834			RAB3IP	3.47959	2.24126	0.423863	-1.23833
BHLHE41	-4.25194	2.86166	138.487	7.1136			TSPAN8	-9.96578	2.74252	6692.37	12.7083
ARNTL2	5.80968	4.03937	0.293147	-1.77031			GLIPR1	-0.50562	3.20758	13.1156	3.71321
PPFIBP1	3.72977	4.75019	2.02851	1.02042			PAWR	5.57519	4.44448	0.456691	-1.13071
OVOS2	1.63122	-0.53461	0.222854	-2.16583			PPFIA2	-3.8133	-9.96578	0.0140578	-6.15248
DENND5B	3.13337	4.29046	2.23007	1.15709			C12orf50	-9.96578	-3.76741	73.4338	6.19837
LRRK2	-0.40062	0.98415	2.61131	1.38478			MIR492	7.13731	1.08918	0.0151123	-6.04813
PRICKLE1	0.77418	-1.2259	0.249986	-2.00008			USP44	2.38465	-0.03321	0.187134	-2.41786
AMIGO2	4.00959	5.44747	2.70923	1.43788			NTN4	5.05566	0.61953	0.0461945	-4.43614
ANP32D	3.2509	2.24639	0.498442	-1.0045			LOC101928871	-0.90754	0.26928	2.26078	1.17682
CCDC65	-3.53524	-9.96578	0.0115935	-6.43054			TMPO-AS1	2.68583	1.43981	0.42161	-1.24602
TUBA1A	6.9902	8.02558	2.04966	1.03538			ANO4	0.75918	-2.00317	0.147383	-2.76236
PRPH	-0.67378	0.35692	2.04302	1.0307			ARL1	6.64947	7.71406	2.09157	1.06459
C1QL4	1.15012	3.12469	3.93013	1.97458			ALDH1L2	0.96877	3.47085	5.665	2.50208
KCNH3	-2.21437	0.74709	7.78909	2.96145			LOC101929132	-1.40342	0.19546	3.02908	1.59888
LOC101927292	-9.96578	-4.58341	41.7116	5.38238			C12orf23	3.42298	4.92355	2.82954	1.50057
POU6F1	0.56272	1.57662	2.01936	1.0139			CRY1	3.29509	2.15053	0.452325	-1.14457
GALNT6	1.0826	-3.51942	0.041177	-4.60202			CORO1C	7.95958	6.91637	0.485246	-1.04321
KRT81	0.1319	2.47552	5.07572	2.34361			ANKRD13A	6.63539	5.02725	0.328022	-1.60813
KRT18	8.3995	7.04015	0.389758	-1.35935			C12orf76	1.11099	2.61362	2.83359	1.50263
CSAD	3.12425	4.65839	2.89615	1.53414			IFT81	4.48503	5.51742	2.04542	1.0324
RARG	4.74695	5.88503	2.20088	1.13808			TCTN1	3.84058	4.87445	2.0475	1.03386
MAP3K12	2.64483	4.33794	3.23353	1.69311			ALDH2	5.26544	4.19529	0.47627	-1.07015
CALCOCO1	3.27275	4.71656	2.72038	1.44381			TMEM116	2.59868	3.67976	2.11562	1.08108
HOXC13	-0.10855	1.41942	2.88378	1.52796			OAS1	-2.13725	-9.96578	0.00439923	-7.82853
HOXC4	0.90834	2.84053	3.81634	1.93219			OAS3	2.76009	0.204	0.170035	-2.55609
HOXC-AS1	0.95558	2.67233	3.28695	1.71675			OAS2	-2.51454	-9.96578	0.00571414	-7.45125
LOC400043	-0.35627	-2.67744	0.200105	-2.32117			HRK	-3.70467	-0.62758	8.43912	3.07709
CBX5	4.80503	6.56176	3.37933	1.75674			VSIG10	3.06166	1.94	0.459562	-1.12167
ZNF385A	2.9877	4.00483	2.02389	1.01713			CCDC64	1.45542	0.28258	0.443549	-1.17283
METTL7B	1.99407	-0.48198	0.179735	-2.47605			CABP1	-2.96733	-1.05544	3.76304	1.9119
MMP19	-2.90138	-0.06792	7.12778	2.83345			OASL	2.57224	0.84308	0.301628	-1.72916
DGKA	3.58107	2.41821	0.446627	-1.16286			MORN3	-0.809	1.00648	3.51976	1.81548
RAB5B	5.14518	6.24483	2.14302	1.09965			LOC338799	1.98415	3.45094	2.76408	1.4668
SLC39A5	-9.96578	-4.14046	56.7019	5.82533			LOC100293704	2.55297	4.01225	2.74972	1.45928
STAT2	4.10988	5.24748	2.20014	1.1376			CCDC92	4.06417	5.12308	2.08336	1.05891
GLS2	0.55559	-2.08802	0.160027	-2.64361			SCARB1	6.45408	7.84745	2.62691	1.39337
HSD17B6	-0.62679	1.3074	3.82163	1.93419			TMEM132B	-9.96578	-2.63739	160.718	7.32839
LRP1	4.0628	5.47706	2.66523	1.41426			ULK1	2.78782	4.07087	2.43353	1.28305
NXPH4	0.53476	2.14065	3.04383	1.60589			LOC101928416	-9.96578	-1.57127	336.511	8.39451
STAC3	-0.07501	2.35105	5.37424	2.42606			GOLGA3	4.68819	5.83194	2.20955	1.14375
DTX3	3.51832	4.67825	2.23447	1.15993			FGF9	-9.96578	-2.95627	128.847	7.00951
ARHGEF25	3.18975	4.48556	2.45515	1.29581			LOC101928867	1.69177	-0.5102	0.21734	-2.20197
SLC26A10	-3.13029	-0.11434	8.08896	3.01595			USP12	3.6851	5.24639	2.95117	1.56129
TSPAN31	-1.32784	2.4289	13.5173	3.75673			RASL11A	2.48483	5.6325	8.86224	3.14767
C12orf56	-1.74718	-9.96578	0.00335702	-8.21861			MTUS2-AS1	-9.96578	-3.5905	83.0143	6.37529
LOC101927742	1.3508	-3.2275	0.0418593	-4.57831			FRY	-1.63393	0.98721	6.15239	2.62115
TBC1D30	3.62704	-0.48669	0.057762	-4.11374			RFC3	5.76118	4.49806	0.416644	-1.26311
CPM	4.88541	2.92801	0.257492	-1.9574			CCNA1	1.20363	3.72036	5.7228	2.51672
RAB3IP	3.47959	2.38012	0.466687	-1.09947			POSTN	-9.96578	-2.66686	157.469	7.29892
TSPAN8	-9.96578	2.40621	5300.78	12.372			UFM1	4.64102	5.70778	2.09473	1.06676
GLIPR1	-0.50562	3.31437	14.1232	3.81999			COG6	3.68456	4.93101	2.37257	1.24645
NAV3	2.21834	0.4221	0.287924	-1.79624			DNAJC15	3.32571	-9.96578	9.97383e-05	-13.2915
ALX1	-3.20554	-9.96578	0.00922494	-6.76024			SMIM2-IT1	-2.39432	-9.96578	0.0052573	-7.57146
DUSP6	2.54198	1.26203	0.41181	-1.27995			TPT1-AS1	0.99951	2.14093	2.20598	1.14142
TMCC3	2.05062	0.31735	0.300769	-1.73327			COG3	2.8583	3.89197	2.04724	1.03368
MIR492	7.13731	1.94379	0.0273271	-5.19352			LCP1	-1.94404	0.90857	7.22305	2.85261
USP44	2.38465	0.41607	0.255505	-1.96858			THSD1	0.09145	-1.91313	0.249207	-2.00458
NTN4	5.05566	0.38245	0.0391942	-4.67322			KLF5	4.52486	1.37094	0.112351	-3.15392
ELK3	5.60803	4.53867	0.476529	-1.06936			LMO7	4.45331	1.79591	0.158504	-2.6574
LOC101928871	-0.90754	0.42329	2.51549	1.33084			SCEL	2.13201	-9.96578	0.00022814	-12.0978
TMPO-AS1	2.68583	1.50468	0.441	-1.18115			SLAIN1	2.58204	-1.95445	0.0430903	-4.53649
ANO4	0.75918	-1.07971	0.279537	-1.83889			CLDN10	-2.3893	-9.96578	0.00523903	-7.57648
ARL1	6.64947	7.70139	2.07329	1.05192			MBNL2	3.31562	5.38483	4.19656	2.06921
NT5DC3	2.24118	3.25165	2.01456	1.01046			CLYBL	1.9773	3.19811	2.33078	1.22081
ALDH1L2	0.96877	3.7508	6.8782	2.78203			ZIC2	0.18076	2.42919	4.75166	2.24843
NUAK1	1.34026	2.58907	2.37645	1.24881			EFNB2	0.89667	2.27771	2.60457	1.38104
TCP11L2	0.35315	2.35996	4.01893	2.00681			MYO16-AS1	-2.58885	-9.96578	0.0060162	-7.37693
C12orf23	3.42298	4.82192	2.63707	1.39894			LINC00346	0.53204	-1.3362	0.273906	-1.86825
CRY1	3.29509	2.05277	0.422691	-1.24233			MCF2L	-2.9172	-0.25892	6.31278	2.65827
ACACB	1.60745	2.73614	2.1866	1.12869			LOC440157	-2.57499	-9.96578	0.00595868	-7.39079
ANKRD13A	6.63539	5.49196	0.452684	-1.14342			LOC101929616	-2.52324	-9.96578	0.00574873	-7.44254
C12orf76	1.11099	2.33283	2.33244	1.22184			PARP2	6.55033	5.49191	0.480156	-1.05842
IFT81	4.48503	5.62615	2.20553	1.14113			PNP	6.65026	5.36913	0.411473	-1.28113
CUX2	-9.96578	-6.98914	7.87154	2.97665			LINC00641	2.01276	0.95058	0.478908	-1.06218
ALDH2	5.26544	3.98798	0.412522	-1.27746			SUPT16H	6.52628	5.17592	0.392193	-1.35036
TMEM116	2.59868	3.92024	2.49936	1.32156			METTL3	6.55646	5.22547	0.397495	-1.33099
OAS3	2.76009	0.41757	0.197165	-2.34253			LRP10	5.40144	3.87396	0.346881	-1.52749
OAS2	-2.51454	-9.96578	0.00571414	-7.45125			PRMT5	6.778	5.59003	0.438917	-1.18798
TBX3	0.85251	1.86911	2.02314	1.0166			AJUBA	6.14482	5.00261	0.453066	-1.14221
HRK	-3.70467	-1.22098	5.59327	2.48369			C14orf93	0.34016	1.68334	2.5371	1.34318
FBXW8	2.72685	4.32087	3.01891	1.59403			IPO4	5.69132	4.27399	0.374404	-1.41733
VSIG10	3.06166	1.96845	0.468715	-1.09322			COCH	6.40816	5.25386	0.449283	-1.1543
HSPB8	1.19997	2.46534	2.40389	1.26537			DTD2	6.07663	5.00203	0.474803	-1.0746
CCDC64	1.45542	0.192	0.416555	-1.26342			EGLN3	2.97328	4.37645	2.64482	1.40317
OASL	2.57224	0.86763	0.306805	-1.70461			SPTSSA	7.68927	9.02579	2.52541	1.33652
MORN3	-0.809	0.97302	3.43906	1.78201			NFKBIA	8.47805	6.75552	0.303016	-1.72253
RHOF	7.06549	5.82107	0.422077	-1.24442			LOC100288846	0.52777	-1.14845	0.3129	-1.67622
LOC338799	1.98415	3.1985	2.32037	1.21436			ATL1	0.2767	1.34187	2.09242	1.06517
B3GNT4	0.79314	-0.59611	0.381763	-1.38925			TRIM9	0.22791	5.64422	42.7042	5.41631
PITPNM2	2.66518	3.78817	2.17799	1.123			FRMD6	5.62601	4.32433	0.405653	-1.30168
CCDC92	4.06417	5.16091	2.1387	1.09674			FRMD6-AS1	0.48067	-2.01618	0.177164	-2.49685
SCARB1	6.45408	7.86406	2.65734	1.40998			LOC101927598	-2.14857	-4.2414	0.23442	-2.09283
TMEM132B	-9.96578	-3.32398	99.8576	6.6418			NID2	0.74073	2.72391	3.95364	1.98318
ULK1	2.78782	3.9109	2.17812	1.12308			ERO1L	6.75865	5.26993	0.35633	-1.48872
LOC101928416	-9.96578	-1.36831	387.346	8.59748			GCH1	3.48006	1.69372	0.289907	-1.78634
GOLGA3	4.68819	5.91399	2.33886	1.2258			C14orf105	-2.11185	-9.96578	0.00432244	-7.85394
GJB2	-0.82296	-9.96578	0.00176903	-9.14283			SLC35F4	-9.96578	-4.12499	57.3132	5.8408
LOC101928764	-9.96578	-1.83751	279.804	8.12827			C14orf37	-1.1005	0.56705	3.17674	1.66755
LINC00539	-9.96578	-3.76874	73.3664	6.19705			DAAM1	2.12209	3.29102	2.24844	1.16892
ATP12A	-1.77917	-9.96578	0.00343228	-8.18662			RTN1	-0.34855	4.1436	22.5048	4.49216
LOC101928867	1.69177	-0.3144	0.248932	-2.00618			PRKCH	2.503	0.02011	0.178886	-2.48288
WASF3	2.56352	3.84615	2.43283	1.28263			LOC101927780	-1.89007	-4.44284	0.170427	-2.55278
USP12	3.6851	5.39574	3.27306	1.71064			HIF1A-AS2	-0.69513	-2.67961	0.252704	-1.98448
RASL11A	2.48483	5.16508	6.40967	2.68025			SNAPC1	6.77298	5.34279	0.371083	-1.43019
LNX2	2.65707	3.86558	2.31098	1.2085			ZBTB1	4.39629	5.64856	2.38216	1.25227
MTUS2-AS1	-9.96578	-3.79253	72.1662	6.17325			SPTB	0.84389	-0.93	0.292418	-1.77389
UBL3	5.12422	6.15161	2.03833	1.02739			MPP5	6.0192	4.51669	0.352937	-1.50252
FRY	-1.63393	1.48176	8.66795	3.11569			PLEK2	5.05391	3.79088	0.416667	-1.26303
CCNA1	1.20363	3.51925	4.97817	2.31562			SMOC1	2.09117	-0.53101	0.162422	-2.62218
SMAD9	1.9529	3.00275	2.07032	1.04985			HEATR4	-1.94429	-3.72481	0.291078	-1.78052
LINC00547	-9.96578	-4.85058	34.66	5.1152			C14orf169	3.95544	2.62489	0.397617	-1.33055
POSTN	-9.96578	-1.82441	282.356	8.14137			ACOT4	1.96322	0.94709	0.49444	-1.01613
COG6	3.68456	4.82163	2.19934	1.13707			LOC100506498	-9.96578	-0.66221	631.911	9.30358
FOXO1	0.78581	2.40997	3.08264	1.62416			CCDC176	0.86744	2.22823	2.56826	1.36079
DNAJC15	3.32571	-9.96578	9.97383e-05	-13.2915			RPS6KL1	2.44402	1.30058	0.452679	-1.14344
ENOX1	0.01922	1.24573	2.34001	1.22651			FOS	-0.11506	1.96796	4.23693	2.08302
TSC22D1-AS1	-3.57617	-2.35129	2.33737	1.22488			LOC101928377	-0.27576	-1.49653	0.429054	-1.22077
TPT1-AS1	0.99951	2.00989	2.01445	1.01038			DIO2	-9.96578	-0.17186	887.7	9.79393
COG3	2.8583	3.9516	2.13362	1.0933			LOC101928504	1.33969	-0.35078	0.309825	-1.69047
LCP1	-1.94404	0.94326	7.39882	2.88729			LOC100506731	-4.67449	-9.96578	0.0255364	-5.2913
NEK3	3.27634	2.15785	0.460576	-1.11849			GALC	5.80839	4.72428	0.471682	-1.08411
THSD1	0.09145	-1.70334	0.288213	-1.79479			LOC100506792	-2.3012	-9.96578	0.00492869	-7.66458
KLF5	4.52486	1.77507	0.148673	-2.74979			TDP1	5.25783	3.91358	0.393858	-1.34425
LOC101927155	-0.69382	-2.72085	0.245361	-2.02702			LOC101927029	-9.96578	-3.80114	71.7372	6.16465
LMO7	4.45331	1.87246	0.167142	-2.58085			RPS6KA5	4.32292	2.01776	0.202337	-2.30517
SCEL	2.13201	-9.96578	0.00022814	-12.0978			FBLN5	2.17729	0.46191	0.304522	-1.71538
SLAIN1	2.58204	-1.96603	0.042746	-4.54807			SERPINA1	6.62946	1.25833	0.0241618	-5.37113
CLDN10	-2.3893	-9.96578	0.00523903	-7.57648			BDKRB2	-2.49617	2.54692	32.9701	5.04308
MBNL2	3.31562	5.478	4.47653	2.16238			BDKRB1	-3.02516	0.49875	11.5028	3.52391
CLYBL	1.9773	3.06097	2.11942	1.08367			CCDC85C	5.08813	3.2096	0.271962	-1.87852
ZIC2	0.18076	2.22341	4.12002	2.04265			HHIPL1	0.83612	-2.29001	0.114536	-3.12613
EFNB2	0.89667	2.57344	3.19711	1.67677			BEGAIN	-1.33825	1.90575	9.47417	3.244
MYO16-AS1	-2.58885	-9.96578	0.0060162	-7.37693			LOC101929462	-1.57187	-9.96578	0.0029729	-8.39391
LINC00346	0.53204	-0.846	0.384741	-1.37804			DYNC1H1	7.3349	5.84663	0.356439	-1.48827
MCF2L	-2.9172	-0.37527	5.82367	2.54193			LINC00605	-0.89303	-9.96578	0.00185707	-9.07275
F7	-9.96578	-5.11526	28.8504	4.85052			CKB	8.98854	7.45312	0.34498	-1.53541
LOC101928841	-5.37076	-2.00009	10.3437	3.37067			TRMT61A	4.89542	3.79505	0.466398	-1.10037
LOC101929616	-2.52324	-9.96578	0.00574873	-7.44254			KIF26A	0.03245	1.21185	2.26482	1.1794
PNP	6.65026	5.38022	0.414647	-1.27004			GPR132	-3.70627	-0.46893	9.4305	3.23733
LINC00641	2.01276	0.90237	0.463171	-1.11038			LOC100507437	1.95304	0.55999	0.38076	-1.39304
SUPT16H	6.52628	5.418	0.463847	-1.10828			CRIP2	2.85839	5.64249	6.8881	2.78411
METTL3	6.55646	5.26729	0.409187	-1.28917			IGHG1	-9.96578	-2.46017	181.725	7.50561
MRPL52	8.06122	6.67416	0.382344	-1.38706			IGHV3-74	-1.92594	-9.96578	0.00379985	-8.03984
MMP14	6.41501	5.21523	0.435343	-1.19977			TUBGCP5	4.75756	3.35638	0.378619	-1.40118
LRP10	5.40144	3.6031	0.287506	-1.79834			ATP10A	4.85273	-3.91978	0.0022867	-8.77251
PRMT5	6.778	5.63805	0.453773	-1.13996			OCA2	-3.24489	-9.96578	0.00948	-6.7209
C14orf93	0.34016	1.88346	2.91461	1.5433			FAM189A1	-9.96578	-2.44237	183.982	7.52342
C14orf164	-9.96578	-4.15625	56.0848	5.80954			ACTC1	0.98835	2.41659	2.69118	1.42824
DHRS4	4.07177	2.94525	0.45802	-1.12652			BUB1B	6.20175	5.04516	0.44857	-1.1566
EMC9	4.42292	3.40563	0.494044	-1.01729			PAK6	1.48431	-1.96573	0.091503	-3.45004
IPO4	5.69132	4.28825	0.378124	-1.40307			PLCB2	-1.57688	-9.96578	0.00298325	-8.3889
NFATC4	1.2149	-4.0533	0.0259486	-5.2682			KNSTRN	6.95905	5.93961	0.493306	-1.01945
NYNRIN	-4.96944	-9.96578	0.0313293	-4.99634			GCHFR	4.55565	2.33162	0.214043	-2.22403
LOC728755	-0.27486	-9.96578	0.00120987	-9.69093			SPINT1	3.94688	-0.03577	0.0632561	-3.98265
COCH	6.40816	5.36601	0.485601	-1.04216			RHOV	2.17165	0.27106	0.267834	-1.90059
NPAS3	-9.96578	-4.28118	51.4323	5.6846			OIP5	5.40488	4.21838	0.439367	-1.1865
SPTSSA	7.68927	8.98655	2.45766	1.29728			ITPKA	1.95442	0.34166	0.326971	-1.61276
NFKBIA	8.47805	6.57861	0.268047	-1.89944			EHD4	5.77356	3.94007	0.280585	-1.83349
ATL1	0.2767	1.50794	2.34769	1.23124			HAUS2	6.73429	5.35888	0.385444	-1.37541
TRIM9	0.22791	5.63381	42.3973	5.4059			CDAN1	3.51393	2.44013	0.475068	-1.0738
FRMD6	5.62601	4.46829	0.448222	-1.15771			TMEM62	4.23133	2.94448	0.409843	-1.28686
FRMD6-AS1	0.48067	-1.68138	0.223439	-2.16205			TUBGCP4	4.24427	2.98744	0.418463	-1.25683
NID2	0.74073	2.84749	4.30725	2.10677			MAP1A	-1.77097	0.7519	5.74725	2.52287
PTGER2	-0.44468	-1.91318	0.361358	-1.4685			ELL3	2.30405	0.8517	0.365427	-1.45234
ERO1L	6.75865	5.44932	0.403509	-1.30933			SERINC4	-3.99052	-9.96578	0.0158953	-5.97526
GCH1	3.48006	1.38728	0.234429	-2.09278			WDR76	6.22037	4.95608	0.416305	-1.26429
KTN1-AS1	2.98721	1.53994	0.366714	-1.44727			SORD	5.3595	4.14849	0.431965	-1.21101
C14orf105	-2.11185	-9.96578	0.00432244	-7.85394			DUOX1	-2.02511	-5.64136	0.0815456	-3.61625
C14orf37	-1.1005	0.52069	3.07629	1.62119			GATM	3.71552	2.09962	0.326261	-1.6159
DAAM1	2.12209	3.44491	2.50153	1.32281			SQRDL	6.75357	4.44728	0.202179	-2.3063
RTN1	-0.34855	4.18506	23.1609	4.53362			DUT	8.51187	7.46691	0.484655	-1.04497
TMEM30B	-0.39422	-2.80307	0.188306	-2.40885			ATP8B4	-5.30704	-2.29188	8.08454	3.01517
PRKCH	2.503	-0.14667	0.159356	-2.64967			TNFAIP8L3	-0.22871	2.79311	8.12193	3.02182
SNAPC1	6.77298	5.34572	0.371838	-1.42725			MYO5C	4.09555	-1.55133	0.0199582	-5.64687
ZBTB1	4.39629	5.54834	2.22229	1.15205			FAM214A	0.50707	2.16086	3.14658	1.65379
SPTB	0.84389	-1.04226	0.270528	-1.88615			LOC145783	0.83449	-0.16977	0.498526	-1.00426
MPP5	6.0192	4.76575	0.419443	-1.25345			CCNB2	7.39287	6.35206	0.486055	-1.04081
PLEK2	5.05391	3.90956	0.452392	-1.14435			GCNT3	2.63534	0.12341	0.175322	-2.51192
SMOC1	2.09117	-0.36043	0.182809	-2.45159			SNX22	-0.37201	-1.71649	0.393796	-1.34448
LOC100506411	2.40451	0.90519	0.353721	-1.49932			DIS3L	4.93631	3.52853	0.376892	-1.40778
C14orf169	3.95544	2.43875	0.349485	-1.5167			TIPIN	5.57422	4.52948	0.484733	-1.04474
ACOT4	1.96322	0.65706	0.404396	-1.30616			CORO2B	2.42599	0.31101	0.230849	-2.11498
LOC100506498	-9.96578	-0.96225	513.256	9.00354			KIF23	7.14139	5.73546	0.377375	-1.40593
CCDC176	0.86744	2.04977	2.26943	1.18233			UACA	4.46563	2.40765	0.240152	-2.05798
ALDH6A1	2.13591	3.46823	2.51808	1.33233			ADPGK-AS1	-9.96578	-5.13528	28.453	4.83051
LTBP2	2.99521	1.91567	0.47318	-1.07954			LOXL1-AS1	3.43416	1.47499	0.257175	-1.95918
RPS6KL1	2.44402	0.93708	0.351858	-1.50694			LOXL1	0.97327	-0.18906	0.446791	-1.16233
DIO2	-9.96578	-0.12007	920.146	9.84572			STRA6	-9.96578	-3.22836	106.701	6.73743
TSHR	-9.96578	-3.84651	69.5162	6.11928			SEMA7A	4.38275	1.06392	0.100215	-3.31883
LOC100506731	-4.67449	-9.96578	0.0255364	-5.2913			LOC101929354	-2.89538	-9.96578	0.00744042	-7.0704
LOC100506718	-4.1042	-9.96578	0.0171983	-5.86159			SCAMP5	1.77533	2.95219	2.26085	1.17686
FOXN3-AS1	2.63162	0.13042	0.176629	-2.5012			PPCDC	4.97209	3.83894	0.455918	-1.13315
LOC100506792	-2.3012	-9.96578	0.00492869	-7.66458			CSPG4	0.15595	1.66711	2.8504	1.51116
TDP1	5.25783	4.0656	0.437626	-1.19223			NRG4	0.99939	-2.96855	0.0639046	-3.96794
LOC101927029	-9.96578	-3.02066	123.223	6.94512			LOC101929439	-4.46833	-9.96578	0.0221361	-5.49746
RPS6KA5	4.32292	2.41273	0.266056	-1.9102			RCN2	7.02539	5.92415	0.466116	-1.10124
FBLN5	2.17729	0.82437	0.391499	-1.35292			DNAJA4	3.40277	1.18025	0.214267	-2.22252
SERPINA1	6.62946	1.1751	0.0228073	-5.45436			CHRNA5	4.70737	3.57508	0.456191	-1.13229
LINC00341	-0.18856	-2.20791	0.246668	-2.01936			CHRNB4	-2.61693	-9.96578	0.00613441	-7.34886
SNHG10	3.74057	2.6906	0.482979	-1.04997			C15orf37	0.21391	-0.78664	0.499809	-1.00055
BDKRB2	-2.49617	2.59638	34.12	5.09255			BCL2A1	3.92363	-3.73043	0.00496476	-7.65406
BDKRB1	-3.02516	0.58154	12.1823	3.60671			LOC101929560	-0.4631	-9.96578	0.0013785	-9.50268
CCDC85C	5.08813	3.09695	0.251535	-1.99117			ARNT2	2.24737	-2.04899	0.0508939	-4.29636
HHIPL1	0.83612	-2.95651	0.0721614	-3.79263			ABHD17C	5.27199	4.14208	0.456942	-1.12992
BEGAIN	-1.33825	1.43189	6.82178	2.77015			KIAA1199	0.9848	-2.51865	0.0881775	-3.50344
LOC101929462	-1.57187	-9.96578	0.0029729	-8.39391			MESDC1	3.89053	2.85937	0.489317	-1.03116
DYNC1H1	7.3349	6.12191	0.431374	-1.21299			C15orf26	-9.96578	-2.04668	242.041	7.91911
LINC00605	-0.89303	-9.96578	0.00185707	-9.07275			IL16	-9.96578	-3.64018	80.2041	6.3256
CKB	8.98854	7.29668	0.309527	-1.69186			LOC101929690	-9.96578	-3.83296	70.1718	6.13282
TRMT61A	4.89542	3.6402	0.41893	-1.25522			EFTUD1	4.22671	3.0747	0.449997	-1.15201
AHNAK2	4.35111	5.44054	2.1279	1.08943			BNC1	4.47868	0.56512	0.066359	-3.91356
CRIP2	2.85839	4.95469	4.27613	2.0963			FANCI	5.56234	4.17741	0.382908	-1.38493
C14orf80	5.21341	3.84848	0.388255	-1.36492			SEMA4B	6.9282	5.22246	0.306565	-1.70574
IGHG1	-9.96578	-3.48685	89.1977	6.47894			BLM	3.80244	2.61081	0.437808	-1.19163
IGHV3-74	-1.92594	-9.96578	0.00379985	-8.03984			FURIN	5.39036	4.24551	0.452238	-1.14485
TUBGCP5	4.75756	3.62965	0.457578	-1.12791			MAN2A2	4.41835	3.01748	0.378701	-1.40087
ATP10A	4.85273	-5.54831	0.000739565	-10.401			PRC1	7.50047	6.36264	0.45444	-1.13784
FAM189A1	-9.96578	-3.91161	66.449	6.05418			LOC101927263	-3.1084	-1.076	4.09086	2.0324
LOC100130111	0.0631	-2.41862	0.179031	-2.48172			LINC00923	-1.3214	-9.96578	0.00249908	-8.64438
TJP1	6.00886	4.96409	0.484722	-1.04477			HBA2	-9.96578	-2.11729	230.479	7.84849
LOC101927852	-2.6129	-9.96578	0.00611732	-7.35288			HAGHL	2.08612	3.95734	3.65843	1.87123
ACTC1	0.98835	2.36494	2.59654	1.37659			PRR25	-9.96578	-3.96019	64.2486	6.00559
DPH6	4.33573	3.20561	0.45688	-1.13011			CACNA1H	-5.85975	1.2572	138.809	7.11695
PAK6	1.48431	-2.45499	0.0651859	-3.9393			BAIAP3	-0.81814	1.29028	4.31218	2.10842
CHST14	4.34864	3.14164	0.433168	-1.207			LOC101929440	-9.96578	-2.37774	192.41	7.58804
GCHFR	4.55565	2.65609	0.268025	-1.89956			CCDC154	-3.46212	-1.25012	4.63317	2.212
SPINT1	3.94688	-0.85267	0.0359082	-4.79954			SPSB3	2.91701	3.93293	2.02219	1.01592
RHOV	2.17165	-0.06444	0.212261	-2.23609			IGFALS	-9.96578	-3.83589	70.0299	6.1299
OIP5	5.40488	4.24931	0.44889	-1.15557			SYNGR3	-0.24855	2.83332	8.46714	3.08187
ITPKA	1.95442	0.009	0.259639	-1.94542			MIR940	-9.96578	0.55376	1467.9	10.5195
LTK	-9.96578	-4.48558	44.638	5.4802			LOC729652	-9.96578	-4.67324	39.1935	5.29254
EHD4	5.77356	4.09698	0.312825	-1.67657			PRSS27	-2.70019	0.30732	8.04178	3.00752
HAUS2	6.73429	5.55699	0.442181	-1.17729			PRSS22	-0.40222	-9.96578	0.00132154	-9.56356
CDAN1	3.51393	2.40994	0.46523	-1.10398			HCFC1R1	5.89329	7.24618	2.55424	1.3529
TMEM62	4.23133	3.0113	0.429273	-1.22003			LOC100128770	-9.96578	-4.77206	36.5988	5.19373
TUBGCP4	4.24427	3.17985	0.478163	-1.06442			IL32	6.37218	3.34178	0.122393	-3.0304
MAP1A	-1.77097	0.92985	6.50172	2.70082			ZNF205-AS1	-2.83936	-0.60894	4.69273	2.23043
ELL3	2.30405	1.13756	0.445504	-1.16649			VASN	-0.86808	0.55654	2.68444	1.42462
SORD	5.3595	4.18226	0.442195	-1.17725			SMIM22	-0.74576	-9.96578	0.00167686	-9.22002
DUOX2	-3.8679	-2.1883	3.2034	1.67961			ATF7IP2	0.79155	-9.96578	0.000577724	-10.7573
GATM	3.71552	2.18115	0.345229	-1.53437			LOC388210	-9.96578	-3.05918	119.976	6.90661
SPATA5L1	4.52749	3.5225	0.498273	-1.00499			LITAF	5.30514	6.83394	2.88547	1.5288
SQRDL	6.75357	3.93247	0.141503	-2.8211			PDXDC1	4.69324	5.75185	2.08292	1.05861
DUT	8.51187	7.31643	0.436651	-1.19545			C16orf45	3.44111	5.42646	3.95958	1.98535
FBN1	-1.49372	-0.14512	2.54664	1.3486			TMC5	3.74392	-1.23786	0.0316471	-4.98178
ATP8B4	-5.30704	-2.25739	8.2801	3.04965			GPRC5B	1.27083	0.01914	0.419957	-1.25169
TNFAIP8L3	-0.22871	2.84114	8.39682	3.06984			ACSM3	0.6926	-3.18813	0.0678868	-3.88073
TMOD2	0.91599	2.75133	3.56855	1.83534			LOC81691	3.14693	2.06234	0.471528	-1.08458
TMOD3	7.13101	6.02019	0.463028	-1.11083			LOC101927814	-3.50955	-9.96578	0.0113888	-6.45624
MYO5C	4.09555	-1.86601	0.0160469	-5.96156			SLC5A11	-4.05615	-9.96578	0.016635	-5.90964
FAM214A	0.50707	1.96228	2.74196	1.45521			IL21R	-9.96578	-4.53703	43.0744	5.42876
LOC145783	0.83449	-0.27717	0.46276	-1.11167			NPIPB6	-0.90609	0.17889	2.12134	1.08498
GCNT3	2.63534	0.28057	0.195499	-2.35477			NUPR1	-0.58097	5.86931	87.4436	6.45028
TLN2	-0.22475	1.28864	2.85479	1.51339			ATP2A1	-0.45147	1.18601	3.11122	1.63748
DIS3L	4.93631	3.82093	0.46157	-1.11538			LAT	0.74888	2.36856	3.07306	1.61968
SNORD18A	0.51561	-9.96578	0.000699498	-10.4814			LOC100289283	-2.18693	-0.30184	3.69376	1.88509
CORO2B	2.42599	0.31186	0.230984	-2.11413			SEZ6L2	3.76489	5.45173	3.21952	1.68684
KIF23	7.14139	6.00746	0.455673	-1.13393			DOC2A	0.11349	3.7574	12.5005	3.64391
UACA	4.46563	2.55692	0.26633	-1.90871			FAM57B	-2.20483	1.22741	10.7947	3.43225
CT62	-0.90733	-9.96578	0.00187557	-9.05845			YPEL3	3.50445	4.95618	2.73536	1.45173
THSD4	3.92979	2.5799	0.392322	-1.34989			GDPD3	0.44083	2.29695	3.62034	1.85613
NR2E3	-4.25972	-9.96578	0.019156	-5.70606			LOC101928707	-0.81333	0.59742	2.65875	1.41075
NEO1	5.13102	4.01949	0.462801	-1.11154			MIR762	-9.96578	1.15331	2224.24	11.1191
LOXL1-AS1	3.43416	1.36384	0.238105	-2.07033			PYCARD	-0.62719	-9.96578	0.00154455	-9.3386
STRA6	-9.96578	-2.86339	137.415	7.1024			ITGAX	-3.45601	-1.05823	5.26993	2.39778
SEMA7A	4.38275	1.05289	0.0994518	-3.32986			LOC100507577	1.17492	2.27141	2.13834	1.09649
UBL7-AS1	1.24606	-0.31361	0.339231	-1.55966			ZNF423	-9.96578	-4.4565	45.5469	5.50928
CYP1A1	0.83817	-0.24559	0.4718	-1.08375			NOD2	-4.74976	-9.96578	0.0269042	-5.21603
MPI	5.71449	4.6738	0.486097	-1.04068			IRX3	-1.25917	3.13786	21.0687	4.39703
SCAMP5	1.77533	2.81349	2.0536	1.03816			MT3	-0.62758	-9.96578	0.00154498	-9.3382
PPCDC	4.97209	3.64843	0.399518	-1.32367			MT2A	11.5174	9.698	0.283338	-1.8194
IMP3	5.53397	4.24744	0.409934	-1.28654			MT1A	4.52766	1.74747	0.145573	-2.78019
CSPG4	0.15595	1.69155	2.8991	1.53561			NLRC5	0.62593	2.48207	3.62039	1.85614
RCN2	7.02539	5.81918	0.433406	-1.20621			GPR56	2.21431	3.53897	2.50475	1.32467
DNAJA4	3.40277	1.18252	0.214604	-2.22025			NDRG4	1.12761	2.96025	3.56188	1.83264
CHRNA5	4.70737	3.65586	0.482463	-1.05151			CDH5	-3.67999	-9.96578	0.012817	-6.28579
CHRNB4	-2.61693	-9.96578	0.00613441	-7.34886			CCDC79	-5.65326	-9.96578	0.0503269	-4.31253
MTHFS	4.00167	2.95415	0.483798	-1.04752			CES3	0.66616	-2.47364	0.113455	-3.13981
LOC101929560	-0.4631	-9.96578	0.0013785	-9.50268			B3GNT9	2.52678	3.78482	2.3917	1.25803
ARNT2	2.24737	-1.40307	0.0796355	-3.65044			HSF4	2.37279	4.22396	3.60794	1.85117
ABHD17C	5.27199	3.8413	0.370951	-1.4307			KCTD19	0.59173	-1.9145	0.176015	-2.50623
KIAA1199	0.9848	-3.54005	0.0434395	-4.52485			LRRC36	0.02581	-2.04719	0.237664	-2.07301
MESDC1	3.89053	2.79557	0.468151	-1.09495			PARD6A	2.51758	1.20499	0.402598	-1.31259
C15orf26	-9.96578	-2.68935	155.033	7.27643			C16orf86	-3.86275	-0.81729	8.25609	3.04546
IL16	-9.96578	-3.46669	90.453	6.4991			TSNAXIP1	-1.28379	0.63239	3.77423	1.91618
LOC101929690	-9.96578	-3.72887	75.422	6.23691			PSMB10	4.52674	3.52162	0.498227	-1.00512
EFTUD1	4.22671	3.0867	0.453757	-1.14001			ESRP2	4.37075	-1.06113	0.0231655	-5.43188
AP3B2	-2.63003	-0.37067	4.7878	2.25936			CDH3	4.77606	-2.16618	0.0081316	-6.94224
BNC1	4.47868	0.89355	0.0833233	-3.58514			CDH1	1.58148	-4.15798	0.0187176	-5.73946
AEN	4.25221	2.80462	0.366632	-1.44759			CALB2	2.62446	6.59635	15.6913	3.97189
FANCI	5.56234	4.35103	0.431874	-1.21132			TMEM231	0.89585	1.90799	2.01691	1.01215
SEMA4B	6.9282	4.8725	0.240533	-2.05569			NUDT7	3.22714	-9.96578	0.000106791	-13.1929
FURIN	5.39036	4.09977	0.408786	-1.29058			VAT1L	-2.43587	-9.96578	0.00541089	-7.52992
MAN2A2	4.41835	3.02002	0.379368	-1.39833			CDYL2	-1.42147	-9.96578	0.00267858	-8.54432
NR2F2-AS1	-0.70408	0.39904	2.14819	1.10312			PKD1L2	-1.34541	0.37708	3.30006	1.72249
NR2F2	5.39878	6.42361	2.03473	1.02483			BCMO1	-2.48063	-9.96578	0.0055814	-7.48516
LINC00923	-1.3214	-9.96578	0.00249908	-8.64438			SDR42E1	1.02563	-9.96578	0.000491195	-10.9914
LRRK1	2.01465	0.88951	0.458458	-1.12514			CRISPLD2	1.27575	3.04756	3.41483	1.77181
LOC101927662	0.31947	-1.28571	0.328696	-1.60517			SLC7A5	7.60517	6.32141	0.410723	-1.28376
LOC101927628	0.23507	-1.85476	0.234908	-2.08983			SNAI3-AS1	0.7576	2.04465	2.44029	1.28705
LOC101927594	0.09108	-2.1175	0.216347	-2.20858			GALNS	3.53246	4.8546	2.50038	1.32215
C16orf11	-9.96578	-4.74445	37.3061	5.22134			TRAPPC2L	5.19808	6.20575	2.01066	1.00767
CCDC78	-0.96029	0.7845	3.35146	1.74479			LOC100129697	-9.96578	-4.65207	39.773	5.31372
MSLN	2.32107	-3.07352	0.023772	-5.39459			CDH15	-1.6081	-0.41749	2.28251	1.19062
CACNA1H	-5.85975	0.9906	115.388	6.85035			CPNE7	4.58653	5.8277	2.36389	1.24116
BAIAP3	-0.81814	1.21714	4.099	2.03527			VPS9D1	0.7744	3.34427	5.93757	2.56987
CCDC154	-3.46212	-1.76595	3.24039	1.69617			VPS9D1-AS1	5.48659	4.41817	0.476843	-1.06841
IGFALS	-9.96578	-4.78137	36.3633	5.18441			LOC101927910	1.79314	2.85731	2.09097	1.06417
RAB26	0.83551	2.23762	2.64289	1.40212			TUBB3	7.23343	8.55094	2.49234	1.3175
LOC729652	-9.96578	-4.32732	49.8133	5.63846			FAM101B	6.27826	4.96926	0.4036	-1.309
PRSS27	-2.70019	-0.00863	6.46015	2.69157			NXN	5.8562	4.36447	0.355588	-1.49172
PRSS22	-0.40222	-9.96578	0.00132154	-9.56356			LOC101927727	2.68956	1.23001	0.363607	-1.45955
IL32	6.37218	3.04682	0.0997621	-3.32536			SRR	2.11588	3.90943	3.46666	1.79355
ZSCAN10	-9.96578	-4.78782	36.2012	5.17797			ATP2A3	1.30999	2.75169	2.71641	1.4417
ZNF205-AS1	-2.83936	-0.91536	3.79473	1.924			SPNS3	-2.49813	0.97783	11.1268	3.47596
HMOX2	6.38544	5.32429	0.479252	-1.06114			SPNS2	-1.3845	-3.88052	0.177265	-2.49602
SMIM22	-0.74576	-9.96578	0.00167686	-9.22002			SMTNL2	-9.96578	-3.28211	102.798	6.68367
ATF7IP2	0.79155	-8.62417	0.00146415	-9.41572			CXCL16	3.99667	1.67186	0.199601	-2.32481
LOC388210	-9.96578	-3.74281	74.697	6.22298			ENO3	2.26815	3.50282	2.35327	1.23467
LITAF	5.30514	6.73875	2.70123	1.43362			SPAG7	6.13	7.13642	2.00892	1.00642
SNX29	1.38402	2.55202	2.24701	1.168			ZFP3	0.46874	-9.96578	0.000722598	-10.4345
PDXDC1	4.69324	5.80022	2.15393	1.10697			LOC728392	-0.13022	2.91867	8.27575	3.04889
C16orf45	3.44111	5.35765	3.77516	1.91654			WSCD1	2.53278	0.15255	0.192078	-2.38023
TMC5	3.74392	-0.75104	0.0443489	-4.49496			PITPNM3	1.36161	3.57434	4.63551	2.21273
GPRC5B	1.27083	-0.17887	0.366098	-1.4497			SLC13A5	-4.40966	-9.96578	0.021254	-5.55612
ACSM3	0.6926	-2.83264	0.0868553	-3.52524			SLC16A11	-2.6969	-9.96578	0.00648408	-7.26888
SLC5A11	-4.05615	-9.96578	0.016635	-5.90964			DLG4	3.66297	4.79705	2.19479	1.13409
NUPR1	-0.58097	5.54886	70.0268	6.12983			GABARAP	7.77301	8.87006	2.13918	1.09706
LAT	0.74888	2.14006	2.62292	1.39117			YBX2	2.61401	-2.71	0.0249641	-5.324
SEZ6L2	3.76489	5.12022	2.55856	1.35533			TNK1	0.81764	-2.0967	0.132647	-2.91434
DOC2A	0.11349	3.36663	9.53438	3.25314			FGF11	2.97532	0.73286	0.211326	-2.24246
FAM57B	-2.20483	1.14696	10.2092	3.3518			CHRNB1	4.96661	1.33791	0.0808451	-3.6287
GDPD3	0.44083	1.95155	2.84952	1.51072			SAT2	5.29435	6.37011	2.10783	1.07576
LOC101928707	-0.81333	0.44663	2.3949	1.25996			ATP1B2	-3.84228	1.17304	32.3416	5.01532
MYLPF	-9.96578	-2.02972	244.902	7.93606			ALOXE3	2.42323	1.267	0.448685	-1.15622
LOC100862671	4.74587	3.48832	0.418255	-1.25755			LINC00324	-1.57284	-0.15791	2.66646	1.41493
PYCARD	-0.62719	-9.96578	0.00154455	-9.3386			WDR16	-9.96578	-0.2218	857.494	9.74398
NOD2	-4.74976	-9.96578	0.0269042	-5.21603			GLP2R	-0.99463	1.88783	7.3741	2.88247
IRX3	-1.25917	2.81335	16.8248	4.07252			GAS7	-1.22018	1.41096	6.19513	2.63113
CRNDE	4.22789	3.1608	0.47728	-1.06709			TMEM220	-2.10028	-9.96578	0.00428792	-7.8655
GNAO1	-1.30084	1.55078	7.21814	2.85163			HS3ST3B1	-2.92802	0.13641	8.36539	3.06443
MT3	-0.62758	-9.96578	0.00154498	-9.3382			PMP22	5.20723	6.23547	2.03955	1.02825
MT2A	11.5174	9.24941	0.207619	-2.26799			TVP23C-CDRT4	1.70386	2.77114	2.09548	1.06728
MT1E	10.7384	9.55149	0.439253	-1.18688			CDRT1	-1.78596	0.46756	4.76843	2.25351
MT1A	4.52766	1.80797	0.151807	-2.71969			MPRIP	3.75214	2.32392	0.371587	-1.42823
MT1B	0.92663	-0.76951	0.308609	-1.69615			FLII	7.98336	6.90107	0.472277	-1.08229
NLRC5	0.62593	2.19429	2.96568	1.56836			ALDH3A2	6.00262	7.03784	2.04943	1.03522
PLLP	3.31848	1.92807	0.381455	-1.39042			LOC440416	-9.96578	-5.15313	28.103	4.81265
GPR56	2.21431	3.52033	2.47259	1.30602			MAP2K3	6.56762	5.16037	0.377031	-1.40725
NDRG4	1.12761	2.6129	2.79975	1.4853			TMEM97	5.78915	4.63608	0.449667	-1.15307
CCDC79	-5.65326	-9.96578	0.0503269	-4.31253			IFT20	5.03418	6.10296	2.09766	1.06878
CDH16	-9.96578	-4.64499	39.9687	5.3208			VTN	-2.26301	6.51409	438.704	8.7771
HSF4	2.37279	3.87747	2.83762	1.50468			SARM1	-2.38094	2.50806	29.6303	4.889
KCTD19	0.59173	-2.68855	0.102928	-3.28029			PIGS	6.34722	5.08201	0.416041	-1.2652
PARD6A	2.51758	0.71944	0.287545	-1.79814			SPAG5	7.24441	5.95807	0.409988	-1.28635
TSNAXIP1	-1.28379	0.61762	3.73578	1.90141			KIAA0100	6.86849	5.51744	0.392007	-1.35105
PSMB10	4.52674	3.4469	0.473081	-1.07984			RAB34	7.31857	6.25306	0.477803	-1.06551
ESRP2	4.37075	-0.96494	0.0247625	-5.3357			SNORD42B	2.47895	0.40831	0.238053	-2.07064
CDH3	4.77606	-3.25273	0.00382908	-8.02879			TRAF4	5.52617	4.34588	0.441262	-1.18029
HAS3	4.60294	3.59064	0.495757	-1.01229			ABHD15	2.75513	1.61789	0.454628	-1.13724
HYDIN	-0.98143	0.64625	3.09017	1.62768			CORO6	1.72838	3.03992	2.48207	1.31154
CALB2	2.62446	6.58484	15.5665	3.96038			ATAD5	3.02339	1.96746	0.480989	-1.05592
FA2H	-0.00506	-3.74235	0.074983	-3.73729			ADAP2	2.07919	0.39614	0.311424	-1.68305
TMEM231	0.89585	1.92834	2.04555	1.03249			RAB11FIP4	1.35908	-0.38966	0.297561	-1.74874
NUDT7	3.22714	-9.96578	0.000106791	-13.1929			PSMD11	7.66998	6.38434	0.410188	-1.28564
VAT1L	-2.43587	-9.96578	0.00541089	-7.52992			MYO1D	3.49561	0.01182	0.089387	-3.48379
CDYL2	-1.42147	-9.96578	0.00267858	-8.54432			TMEM98	4.97605	2.97036	0.249016	-2.00569
SDR42E1	1.02563	-9.96578	0.000491195	-10.9914			RFFL	4.23165	3.15519	0.474193	-1.07645
CRISPLD2	1.27575	3.12902	3.61319	1.85327			NLE1	4.11685	3.03692	0.47305	-1.07993
FLJ30679	-2.02876	-4.1506	0.229754	-2.12184			SLFN12	3.17339	1.9776	0.436549	-1.19579
FOXL1	0.14819	-3.88558	0.0610541	-4.03377			MMP28	-9.96578	-2.09055	234.792	7.87524
SLC7A5	7.60517	6.41912	0.439504	-1.18605			RDM1	3.33666	-8.22741	0.00033027	-11.5641
SNAI3-AS1	0.7576	1.76323	2.00782	1.00563			MYO19	6.49882	5.49155	0.497488	-1.00727
GALNS	3.53246	4.74534	2.31801	1.21288			PIGW	4.04665	2.68005	0.387803	-1.3666
TRAPPC2L	5.19808	6.27435	2.10858	1.07627			DHRS11	5.01779	3.52825	0.356125	-1.48955
LOC100129697	-9.96578	-5.1308	28.5415	4.83499			MRM1	4.51427	3.00925	0.352325	-1.50502
CPNE7	4.58653	5.76011	2.2557	1.17358			HNF1B	4.17771	-9.96578	5.52564e-05	-14.1435
VPS9D1	0.7744	3.04275	4.81774	2.26836			C17orf96	1.23684	-0.0992	0.396106	-1.33604
VPS9D1-AS1	5.48659	4.33052	0.448735	-1.15606			LASP1	7.06412	5.89279	0.444012	-1.17133
FAM101B	6.27826	5.00142	0.412698	-1.27684			STAC2	-3.48377	-9.96578	0.0111872	-6.48201
NXN	5.8562	4.20437	0.318237	-1.65183			MIR4728	0.97392	-9.96578	0.00050912	-10.9397
LOC100130876	-3.76692	-9.96578	0.0136131	-6.19886			GRB7	2.49206	-1.44328	0.0653648	-3.93534
SCARF1	0.93656	-1.4283	0.194136	-2.36486			IKZF3	-3.5377	-9.96578	0.0116133	-6.42808
SRR	2.11588	3.90759	3.46225	1.79171			GSDMB	1.48202	2.79131	2.47819	1.30929
ATP2A3	1.30999	2.60728	2.45766	1.29729			NR1D1	2.76964	4.92636	4.45899	2.15672
CXCL16	3.99667	1.0674	0.131281	-2.92927			CASC3	6.34457	5.29697	0.483772	-1.0476
ENO3	2.26815	3.3676	2.14273	1.09945			RAPGEFL1	1.00011	2.16986	2.24973	1.16975
ZFP3	0.46874	-9.96578	0.000722598	-10.4345			CDC6	6.35527	4.77271	0.333889	-1.58256
LOC728392	-0.13022	2.54562	6.3901	2.67584			LOC101929693	0.54958	-0.49407	0.485099	-1.04365
LOC339166	-9.96578	-5.6965	19.2833	4.26928			KRT12	-3.13701	-9.96578	0.008797	-6.82877
WSCD1	2.53278	0.0468	0.178503	-2.48598			KRTAP2-1	-1.39194	-9.96578	0.00262432	-8.57384
PITPNM3	1.36161	3.85998	5.65043	2.49836			KRT34	-2.91412	-9.96578	0.00753768	-7.05166
SLC13A5	-4.40966	-9.96578	0.021254	-5.55612			KRT19	8.5305	2.91689	0.0204238	-5.61361
SLC16A11	-2.6969	-9.96578	0.00648408	-7.26888			KRT16	-8.63026	0.10581	426.401	8.73607
GABARAP	7.77301	8.87063	2.14002	1.09763			JUP	4.06667	2.03297	0.244227	-2.03371
YBX2	2.61401	-2.54044	0.0280774	-5.15444			FKBP10	3.69071	4.74015	2.06973	1.04944
TNK1	0.81764	-2.4407	0.104506	-3.25834			KLHL10	-3.81962	-9.96578	0.0141195	-6.14616
FGF11	2.97532	0.02482	0.129364	-2.9505			DHX58	-0.09632	-4.40294	0.0505336	-4.30661
CHRNB1	4.96661	1.50995	0.0910842	-3.45666			GHDC	1.52795	-0.72034	0.210474	-2.24828
TNFSF13	2.3446	0.5606	0.290378	-1.784			STAT5A	2.52349	0.51803	0.249055	-2.00547
ATP1B2	-3.84228	1.48038	40.0202	5.32266			PTRF	8.65115	7.44474	0.433347	-1.2064
KDM6B	1.87491	2.92091	2.06479	1.04599			COASY	6.27002	4.97066	0.406306	-1.29936
LOC101928179	0.9953	-0.50354	0.353837	-1.49884			CNTNAP1	5.12038	3.24902	0.273316	-1.87136
LINC00324	-1.57284	-0.48522	2.12523	1.08762			RAMP2	-0.47577	-9.96578	0.00139066	-9.49002
WDR16	-9.96578	-0.31158	805.756	9.6542			PSME3	7.34979	6.20255	0.45149	-1.14723
GLP2R	-0.99463	2.01728	8.06636	3.01192			AARSD1	5.4998	4.43295	0.477361	-1.06685
GAS7	-1.22018	1.65641	7.34414	2.87659			LINC00910	0.01183	-1.14274	0.449199	-1.15457
TMEM220	-2.10028	-9.96578	0.00428792	-7.8655			ETV4	4.95011	2.66218	0.20477	-2.28793
HS3ST3B1	-2.92802	-0.38905	5.81173	2.53897			NAGS	3.1901	-1.11816	0.0504761	-4.30826
CDRT1	-1.78596	0.11695	3.73965	1.9029			HDAC5	2.17971	3.23824	2.08281	1.05853
MPRIP	3.75214	2.48161	0.414507	-1.27053			C17orf53	3.25949	2.23199	0.490562	-1.02749
ALDH3A2	6.00262	7.00715	2.00629	1.00453			ASB16	-4.11039	-9.96578	0.0172723	-5.8554
MAP2K3	6.56762	5.08342	0.357447	-1.4842			LOC101926967	-0.25499	1.68552	3.83839	1.9405
MTRNR2L1	-1.3579	1.14328	5.66148	2.50118			EFTUD2	7.39096	6.31799	0.47534	-1.07297
TMEM97	5.78915	4.60109	0.438891	-1.18807			KIF18B	4.92619	3.8577	0.476817	-1.06849
VTN	-2.26301	5.99274	305.653	8.25575			ACBD4	3.08318	1.71375	0.387044	-1.36943
SARM1	-2.38094	2.32682	26.1324	4.70777			FMNL1	6.2219	5.17887	0.485306	-1.04303
PIGS	6.34722	5.05576	0.408539	-1.29146			MGC57346	2.98522	1.81998	0.44589	-1.16524
SPAG5	7.24441	6.09027	0.449332	-1.15414			MAPT	2.18909	3.49769	2.47702	1.30861
KIAA0100	6.86849	5.77012	0.467041	-1.09838			TBKBP1	0.85971	2.03572	2.25951	1.17601
RAB34	7.31857	5.99166	0.398622	-1.32691			HOXB8	2.88895	1.31527	0.33595	-1.57368
TLCD1	4.92405	3.91743	0.497712	-1.00662			HOXB9	4.33376	2.19071	0.226401	-2.14305
TRAF4	5.52617	4.1399	0.382553	-1.38627			FLJ45513	-0.82917	-9.96578	0.00177667	-9.13661
ABHD15	2.75513	1.23136	0.347774	-1.52378			DLX4	1.53566	3.18713	3.14153	1.65147
CORO6	1.72838	2.88802	2.23402	1.15964			ACSF2	1.5935	3.52084	3.80354	1.92734
ADAP2	2.07919	0.5854	0.355077	-1.4938			EPN3	-9.96578	-4.53034	43.2746	5.43545
RAB11FIP4	1.35908	-0.23217	0.331882	-1.59126			CACNA1G	-3.81793	-1.44715	5.1722	2.37078
C17orf75	4.42084	3.4138	0.497566	-1.00704			TOB1	5.86679	7.37028	2.83528	1.50349
PSMD11	7.66998	6.58351	0.470912	-1.08647			SPAG9	5.28934	2.87274	0.187297	-2.4166
MYO1D	3.49561	0.06792	0.0929315	-3.42769			HLF	-2.50765	0.14136	6.27236	2.64901
TMEM98	4.97605	3.0148	0.256806	-1.96125			AKAP1	4.96783	3.60059	0.387633	-1.36724
RFFL	4.23165	3.02247	0.432514	-1.20918			RNF43	-0.4323	-9.96578	0.00134938	-9.53349
NLE1	4.11685	2.88371	0.42539	-1.23314			PRR11	6.15249	4.82221	0.39769	-1.33028
SLFN5	1.24415	2.41471	2.25099	1.17056			TBX4	1.37895	-2.29731	0.0782229	-3.67627
AP2B1	7.37518	6.3592	0.494491	-1.01598			MRC2	3.45344	5.00265	2.92656	1.54921
MMP28	-9.96578	-2.21124	215.948	7.75454			KCNH6	-5.25902	-9.96578	0.0382933	-4.70676
RDM1	3.33666	-9.96578	9.8984e-05	-13.3024			SMURF2	6.0634	4.9196	0.452565	-1.1438
PIGW	4.04665	2.83606	0.432092	-1.21059			CACNG4	-0.41899	3.1426	11.8071	3.56159
DHRS11	5.01779	3.52295	0.35482	-1.49484			LOC101929306	-1.49277	2.47125	15.6059	3.96402
MRM1	4.51427	2.89214	0.324856	-1.62213			WIPI1	1.62379	4.59903	7.86388	2.97524
DUSP14	5.25089	4.12309	0.457613	-1.1278			MAP2K6	-0.09972	2.91028	8.05562	3.01
HNF1B	4.17771	-9.96578	5.52564e-05	-14.1435			SOX9	2.71043	4.32134	3.05443	1.6109
ARHGAP23	2.74374	1.40915	0.396506	-1.33459			SDK2	-9.96578	-6.52937	10.8259	3.43641
CISD3	6.30007	5.05076	0.42065	-1.24931			GPRC5C	3.50022	4.66043	2.23489	1.16021
LASP1	7.06412	5.81823	0.421649	-1.24589			LOC100130520	-9.96578	-1.04543	484.501	8.92036
STAC2	-3.48377	-9.96578	0.0111872	-6.48201			LOC101928375	-9.96578	-3.09166	117.305	6.87413
CDK12	4.41603	3.14421	0.414138	-1.27182			SLC16A5	2.2222	-3.84745	0.0148886	-6.06965
GRB7	2.49206	-1.51336	0.0622655	-4.00542			HN1	9.24957	7.93846	0.403013	-1.3111
IKZF3	-3.5377	-9.96578	0.0116133	-6.42808			LOC100287042	0.52408	-1.67749	0.2174	-2.20158
NR1D1	2.76964	4.8306	4.17264	2.06096			SLC25A19	4.67923	2.95828	0.30335	-1.72095
RAPGEFL1	1.00011	2.06583	2.09322	1.06572			LLGL2	3.51752	1.9532	0.338137	-1.56432
CDC6	6.35527	4.95037	0.377645	-1.4049			ITGB4	4.95777	2.57216	0.191363	-2.38561
TNS4	0.25917	-1.28021	0.344035	-1.53937			EVPL	3.96995	2.89442	0.474498	-1.07553
KRT12	-3.13701	-9.96578	0.008797	-6.82877			RHBDF2	4.63661	2.85117	0.290087	-1.78544
KRTAP2-1	-1.39194	-9.96578	0.00262432	-8.57384			SNHG16	6.65551	5.61661	0.486698	-1.0389
KRT34	-2.91412	-9.96578	0.00753768	-7.05166			SNORD1A	1.26391	-9.96578	0.000416413	-11.2297
KRT19	8.5305	2.76913	0.0184355	-5.76137			ST6GALNAC2	-0.77846	2.31934	8.56111	3.0978
KRT16	-8.63026	-0.16471	353.496	8.46555			TMC6	2.46723	1.41768	0.483119	-1.04955
EIF1	10.1099	9.06083	0.483273	-1.04909			TK1	8.18493	6.99853	0.439399	-1.1864
JUP	4.06667	1.76287	0.202528	-2.30381			BIRC5	6.97997	5.9512	0.49013	-1.02876
GHDC	1.52795	-1.13692	0.157687	-2.66487			LOC101928710	-1.01394	-9.96578	0.00201942	-8.95185
STAT5A	2.52349	0.41809	0.232387	-2.1054			LGALS3BP	3.26039	0.50691	0.148293	-2.75348
PTRF	8.65115	7.44321	0.432886	-1.20794			GAA	4.18362	5.20705	2.03275	1.02344
COASY	6.27002	4.80971	0.363416	-1.46031			MIR4730	-9.96578	0.42251	1340.26	10.3883
CCR10	-0.32471	-1.59052	0.415866	-1.26581			LOC100507520	1.11344	2.3959	2.43254	1.28246
CNTNAP1	5.12038	3.32899	0.288893	-1.7914			C17orf70	2.9497	1.90131	0.483507	-1.04839
PSME3	7.34979	6.32944	0.492999	-1.02034			PDE6G	-1.11995	0.42669	2.92136	1.54664
AOC2	0.65861	-0.37998	0.486804	-1.03859			MRPL12	8.30784	7.0526	0.418923	-1.25524
AARSD1	5.4998	4.22897	0.414423	-1.27082			ARHGDIA	8.70899	7.36198	0.393104	-1.34702
ETV4	4.95011	2.40909	0.171821	-2.54102			ALYREF	8.73486	7.4602	0.413323	-1.27466
NAGS	3.1901	-1.58274	0.0365791	-4.77284			NPB	-2.16301	-9.96578	0.00447847	-7.80278
LOC101926967	-0.25499	1.51111	3.40131	1.76609			PCYT2	3.41694	2.29337	0.458957	-1.12357
EFTUD2	7.39096	6.2661	0.458546	-1.12486			STRA13	6.88925	5.79899	0.469679	-1.09025
ACBD4	3.08318	1.5984	0.357304	-1.48478			RAC3	6.33843	5.15711	0.440947	-1.18132
FMNL1	6.2219	4.96315	0.417906	-1.25875			SLC16A3	6.49288	5.1872	0.404529	-1.30568
MGC57346	2.98522	1.74535	0.423411	-1.23987			TGIF1	5.51518	6.5191	2.00544	1.00392
MAPT	2.18909	3.57547	2.61422	1.38638			LINC00526	1.10042	-9.96578	0.000466382	-11.0662
SKAP1	2.25767	-9.96578	0.000209109	-12.2235			LINC00667	2.25615	-9.96578	0.00020933	-12.2219
HOXB8	2.88895	1.34833	0.343736	-1.54063			TMEM200C	-0.13782	-9.96578	0.00110024	-9.82796
HOXB9	4.33376	2.7116	0.32485	-1.62216			L3MBTL4	3.32111	-9.96578	0.000100057	-13.2869
ATP5G1	8.0843	6.92089	0.446455	-1.16341			LAMA1	3.09287	4.58962	2.82207	1.49675
PHB	8.23817	7.18148	0.480733	-1.05669			LOC101927275	0.39983	-1.31347	0.304963	-1.7133
FLJ45513	-0.82917	-9.96578	0.00177667	-9.13661			RAB31	6.31674	7.80856	2.81243	1.49182
DLX4	1.53566	2.95602	2.67651	1.42035			GNAL	2.997	4.46329	2.76309	1.46628
ITGA3	8.34722	7.344	0.498886	-1.00322			ANKRD62	-9.96578	-4.76388	36.8068	5.2019
ACSF2	1.5935	3.03096	2.70844	1.43746			CABLES1	4.36823	6.89437	5.76027	2.52614
EPN3	-9.96578	-4.55868	42.4328	5.40711			CHST9	-3.50585	-9.96578	0.0113597	-6.45994
CACNA1G	-3.81793	-1.80038	4.04895	2.01755			DSC2	4.0116	1.86169	0.225327	-2.14991
TOB1	5.86679	7.51819	3.14138	1.6514			ZNF396	0.81294	1.922	2.15705	1.10906
SPAG9	5.28934	3.10458	0.21995	-2.18476			MOCOS	4.51093	3.05002	0.363264	-1.46091
COX11	5.64735	4.6282	0.493409	-1.01914			KATNAL2	0.86662	2.87774	4.03095	2.01112
HLF	-2.50765	0.28167	6.91306	2.78932			IER3IP1	6.28479	7.59686	2.48299	1.31208
MMD	5.31359	4.30158	0.495857	-1.01201			SNORD58B	6.83902	5.54409	0.407556	-1.29493
AKAP1	4.96783	3.86657	0.46611	-1.10126			MYO5B	0.3518	-1.9886	0.197456	-2.3404
RNF43	-0.4323	-9.96578	0.00134938	-9.53349			TCF4	-8.74289	-0.61827	279.095	8.12461
YPEL2	0.122	1.61238	2.80962	1.49037			ONECUT2	-2.86357	-1.21063	3.14475	1.65294
TBX4	1.37895	-2.57547	0.0645061	-3.95442			ATP8B1	5.26942	3.91517	0.391139	-1.35425
MRC2	3.45344	4.74483	2.44763	1.29139			NEDD4L	5.7117	4.34105	0.386716	-1.37065
TANC2	1.96669	3.02142	2.07732	1.05473			LOC100130938	1.45758	-0.05979	0.349322	-1.51737
KCNH6	-5.25902	-9.96578	0.0382933	-4.70676			TNFRSF11A	3.3293	1.35822	0.255062	-1.97108
SMURF2	6.0634	4.92623	0.454652	-1.13717			BCL2	-1.37442	0.55477	3.80841	1.92919
PRKCA	4.16914	5.19457	2.03556	1.02543			SERPINB4	-9.96578	-1.82145	282.937	8.14434
CACNG4	-0.41899	2.989	10.6147	3.40799			SERPINB3	-9.96578	-2.36674	193.883	7.59904
LOC101929306	-1.49277	2.57361	16.7534	4.06638			SERPINB7	2.0542	4.28915	4.70744	2.23494
WIPI1	1.62379	4.37369	6.72668	2.74989			HMSD	1.01329	2.6927	3.20296	1.67941
MAP2K6	-0.09972	2.85133	7.73307	2.95104			SOCS6	2.7729	4.37079	3.02701	1.59789
SOX9	2.71043	4.1482	2.70902	1.43777			TSHZ1	0.04777	1.60675	2.94645	1.55898
LOC100130520	-9.96578	-2.52191	174.112	7.44387			LOC101927677	-9.96578	-5.01803	30.862	4.94776
HN1	9.24957	7.79392	0.364592	-1.45565			ATP9B	2.79896	3.83398	2.04915	1.03503
MIF4GD	4.66584	3.1834	0.357883	-1.48244			NFATC1	1.57386	3.18315	3.05102	1.60929
LOC100287042	0.52408	-1.27069	0.288217	-1.79477			KCNG2	-9.96578	-1.56985	336.844	8.39594
SLC25A19	4.67923	3.06099	0.325731	-1.61824			SHC2	-1.77734	0.70157	5.57478	2.47892
TSEN54	3.77488	2.50546	0.414824	-1.26943			HCN2	-1.01151	1.47724	5.61292	2.48875
LLGL2	3.51752	1.48927	0.245152	-2.02825			FSTL3	3.43186	4.64306	2.31531	1.21121
SMIM6	0.46045	-9.96578	0.00072676	-10.4262			PALM	2.68103	5.14912	5.53309	2.46809
ITGB4	4.95777	2.28371	0.156685	-2.67406			MISP	4.0093	-1.25035	0.0261027	-5.25966
TRIM47	5.24081	4.19339	0.483835	-1.04741			AZU1	-1.29144	1.41525	6.52819	2.70668
EVPL	3.96995	2.76918	0.435046	-1.20076			CIRBP-AS1	0.86377	-0.62795	0.355588	-1.49172
FOXJ1	-1.41289	-3.29076	0.272085	-1.87787			EFNA2	-1.85306	1.58113	10.8092	3.43419
RHBDF2	4.63661	2.69252	0.259879	-1.94409			PCSK4	0.66711	2.15368	2.80221	1.48657
SNHG16	6.65551	5.64449	0.496195	-1.01102			REEP6	4.18987	5.54103	2.55116	1.35116
ST6GALNAC2	-0.77846	1.83781	6.13163	2.61627			MKNK2	5.19476	6.47615	2.43072	1.28139
TMC6	2.46723	0.9174	0.341551	-1.54983			LINGO3	-9.96578	-1.96949	255.343	7.99629
SYNGR2	6.10083	4.90457	0.436406	-1.19626			GNG7	-0.14845	2.66344	7.02206	2.81189
TK1	8.18493	7.02743	0.448288	-1.1575			DIRAS1	0.58222	3.70962	8.7386	3.1274
BIRC5	6.97997	5.85588	0.458791	-1.12409			TLE6	0.39633	2.06356	3.17606	1.66724
LGALS3BP	3.26039	0.36805	0.134685	-2.89234			TLE2	4.26633	5.84669	2.99044	1.58036
C17orf89	6.92227	5.47712	0.367255	-1.44515			GNA15	2.69666	-9.96578	0.000154249	-12.6624
C17orf70	2.9497	1.63395	0.401715	-1.31576			CACTIN-AS1	-1.39059	1.03539	5.37393	2.42598
PDE6G	-1.11995	0.28918	2.65576	1.40912			MIR637	-9.96578	2.36111	5137.66	12.3269
MRPL12	8.30784	7.04577	0.416944	-1.26207			SNORD37	-0.3995	-9.96578	0.00131905	-9.56628
ARHGDIA	8.70899	7.30009	0.376596	-1.40891			ANKRD24	-1.48529	1.09537	5.98215	2.58066
ALYREF	8.73486	7.56246	0.44368	-1.17241			STAP2	2.09382	-1.7762	0.0683924	-3.87002
NPB	-2.16301	-9.96578	0.00447847	-7.80278			MIR7-3HG	-9.96578	-3.21405	107.764	6.75173
PCYT2	3.41694	2.22464	0.437606	-1.19229			HSD11B1L	0.73639	2.42697	3.22787	1.69058
STRA13	6.88925	5.43053	0.363816	-1.45872			FUT5	-9.96578	-1.97502	254.367	7.99077
RAC3	6.33843	4.9664	0.386348	-1.37203			CAPS	-0.32084	3.11921	10.8532	3.44005
DUS1L	6.79765	5.64053	0.448408	-1.15712			CD70	5.53098	3.01951	0.175377	-2.51147
SLC16A3	6.49288	4.66659	0.281988	-1.82629			C3	3.68499	1.98117	0.306972	-1.70382
LOC101929511	-0.97564	-3.35443	0.192271	-2.37878			SH2D3A	4.42633	1.44804	0.126895	-2.97829
SECTM1	3.15781	1.68012	0.359064	-1.47769			VAV1	3.26684	1.60125	0.315215	-1.66559
LINC00526	1.10042	-9.96578	0.000466382	-11.0662			PEX11G	-0.23313	1.01109	2.3689	1.24422
LINC00667	2.25615	-8.77078	0.000479251	-11.0269			ZNF358	3.93517	5.07909	2.2098	1.14392
TMEM200C	-0.13782	-9.96578	0.00110024	-9.82796			CTXN1	3.53534	4.9199	2.61092	1.38456
L3MBTL4	3.32111	-9.96578	0.000100057	-13.2869			ADAMTS10	-3.06834	0.8064	14.6694	3.87474
ARHGAP28	0.70744	2.72009	4.03521	2.01264			ZNF560	2.80174	-0.04666	0.13885	-2.8484
LAMA1	3.09287	4.72879	3.10786	1.63592			OLFM2	2.93233	3.95209	2.02758	1.01976
RAB31	6.31674	7.89194	2.97977	1.5752			ICAM1	6.69506	0.33075	0.0121381	-6.36431
GNAL	2.997	4.56077	2.95624	1.56376			ICAM4	-0.32613	-9.96578	0.00125365	-9.63965
GATA6-AS1	-1.1529	0.19565	2.54657	1.34855			ICAM5	2.40952	3.95118	2.9113	1.54166
CABLES1	4.36823	7.03193	6.33654	2.66369			SLC44A2	4.88878	5.90166	2.01793	1.01288
[truncated: 396 more rows]
